# Supplementary material for: Using Microarrays to Facilitate Positional Cloning: Identification of Tomosyn as an Inhibitor of Neurosecretion
Source: PLoS Genet. 2005 Jul 25;1(1):e2. doi: 10.1371/journal.pgen.0010002 (PMC1183521; doi:10.1371/journal.pgen.0010002)
Supplement: Dataset S1 — (2 MB TDS) [file pgen.0010002.sd001.tds]

AffyIDs	nu468_1	nu468_2	wt_1	wt_2	wt_3	wt_4	Unc43_1	Unc43_2	Unc43_3
171720_x_at	8.246765	8.265458	7.994797	8.237751	8.242627	8.108295	8.006794	8.235028	8.407134
171721_x_at	9.439134	9.273706	9.353135	9.295961	9.340349	9.216357	9.493022	9.656675	9.540131
171722_x_at	10.079589	9.939463	9.980766	9.861766	9.872022	9.668879	9.783576	9.683227	9.975841
171723_x_at	7.580776	10.78786	8.954071	11.216951	12.567286	13.010085	12.991257	13.164578	12.225348
171724_x_at	8.046688	8.866154	8.416439	8.547611	9.136768	9.216903	9.236428	9.700207	9.319149
171725_x_at	14.103796	13.848896	13.60952	13.516988	13.804872	13.957633	13.881555	14.011966	13.816695
171726_x_at	7.778394	7.63494	7.458393	7.35583	7.3284	7.462662	7.312958	7.634403	7.395772
171727_x_at	4.911281	4.865978	5.09872	4.902478	4.717559	4.744603	4.769173	4.763252	4.817423
171728_x_at	9.383673	8.696472	8.468079	8.332147	8.167672	7.992531	7.703339	8.306949	8.033948
171729_x_at	9.834652	9.758637	9.621413	9.654277	9.673102	9.403655	9.32711	9.446236	9.606773
171730_x_at	8.228494	7.682227	7.614633	7.495174	7.313984	7.22011	7.075331	6.97184	7.399968
171731_x_at	9.132538	9.302266	8.807114	8.882641	9.15853	9.185905	9.146477	9.499304	9.483376
171732_x_at	8.644907	8.795449	8.57253	8.606982	8.687416	8.92183	8.595451	8.899283	8.884767
171733_x_at	7.300637	7.373584	7.378219	7.263516	7.331199	7.339946	7.505741	7.368507	7.003262
171734_x_at	12.754758	12.674057	12.777479	12.698089	12.651703	12.617001	12.484429	12.528457	12.570243
171735_x_at	13.462225	12.996622	12.829433	12.350397	12.599364	12.954735	12.786618	13.341188	12.577625
171736_x_at	7.952963	7.886485	7.753811	8.098827	8.109678	8.023619	8.177917	8.210637	7.966287
171737_x_at	9.359701	9.149009	9.114418	8.996801	8.9276	8.872895	8.97121	9.075678	9.020504
171738_x_at	10.246146	10.248691	9.775541	9.77006	9.66745	9.81045	9.457329	9.534021	9.639027
171739_x_at	9.883485	9.587927	9.302194	9.290666	9.284216	9.468416	9.039779	9.4208	9.412883
171740_x_at	9.214113	8.818297	8.710477	8.614438	8.797483	8.65419	8.839833	9.240546	8.722182
171741_x_at	9.811922	10.95105	10.321889	10.556004	11.231824	11.652363	11.963912	12.274377	11.44923
171742_x_at	7.552806	7.498432	7.453492	7.404816	7.369218	7.322995	7.571684	7.498816	7.320418
171743_x_at	8.196003	8.423963	8.426038	8.387842	8.501442	8.504134	8.509335	8.417952	8.330898
171744_x_at	8.343709	8.534987	8.347091	8.449739	8.531957	8.523984	8.568083	8.726958	8.361326
171745_x_at	8.800331	8.781053	8.798418	9.298798	9.089324	8.711337	8.470285	8.204371	8.838604
171746_x_at	8.410975	9.578995	8.733107	9.312021	9.958109	9.926436	10.234315	10.382674	9.932482
171747_x_at	6.666225	6.72743	6.734796	6.659698	6.666548	6.677525	6.725636	6.654351	6.801603
171748_x_at	12.124442	12.049198	11.940499	11.9487	11.949944	11.901751	12.021416	12.029805	11.912358
171749_x_at	5.622219	5.470824	5.639174	5.494377	5.392238	5.518157	5.382512	5.267739	5.521559
171750_x_at	8.318138	8.308333	8.286265	7.99906	8.157011	8.117867	8.188521	8.333576	8.098408
171751_x_at	7.648916	7.870117	7.758736	7.790721	7.948258	7.842309	7.82106	7.970093	8.052217
171752_x_at	8.752329	9.123666	8.831687	9.161398	9.178595	8.806982	8.559991	8.515549	9.175703
171753_x_at	8.505126	7.962755	8.300025	7.970598	7.846903	7.695607	7.871082	7.760063	7.943843
171754_x_at	9.187734	8.669977	8.647497	8.54712	8.107572	8.358374	8.101336	8.434151	8.300488
171755_x_at	9.357806	9.40857	9.427372	9.400857	9.32573	9.402458	9.471244	9.717676	9.541152
171756_x_at	14.522703	14.444	14.285864	14.349956	14.418362	14.425048	14.388188	14.444	14.312921
171757_x_at	9.32131	9.433049	9.550895	9.414722	9.492719	9.3973	9.474598	9.578063	9.529994
171758_x_at	8.679135	9.038666	8.971847	9.032931	8.972405	8.72487	8.658752	9.058263	8.872286
171759_x_at	8.784716	8.912282	8.717853	8.754026	8.938556	8.870037	8.699191	9.107074	9.070232
171760_x_at	9.585702	9.72946	9.694532	9.52345	9.739413	9.716808	9.573524	9.577692	9.773896
171761_x_at	9.3221	9.382369	9.398318	9.376003	9.426598	9.527235	9.564296	9.640341	9.61519
171762_x_at	8.097777	8.004198	8.152189	7.827777	8.000771	8.020323	7.941302	8.187617	8.179468
171763_x_at	7.295018	7.282435	7.222602	7.223268	7.195499	7.266261	7.310688	7.243621	7.191851
171764_x_at	9.168585	8.746219	8.547399	8.542805	8.61693	8.678204	8.716482	9.056064	8.610936
171765_x_at	6.421501	6.554855	6.501297	6.516421	6.654438	6.582363	6.823849	6.959243	6.789576
171766_x_at	9.355615	9.305451	9.763304	9.868237	9.641015	9.807931	9.793526	9.628188	9.866559
171767_x_at	6.421465	6.312473	6.394932	6.325219	6.289167	6.170481	6.377436	6.281999	6.232061
171768_x_at	14.685814	14.488534	14.486958	14.418389	14.423263	14.403835	14.356435	14.375515	14.38573
171769_x_at	7.590431	7.225996	8.134677	8.478954	8.605857	8.476978	7.784558	7.59518	7.030323
171770_x_at	14.615842	14.502521	14.324108	14.453155	14.499761	14.56964	14.502769	14.530289	14.40851
171771_x_at	8.795002	8.867557	8.584964	8.644429	8.720586	8.467451	8.418306	8.411285	8.925548
171772_x_at	8.813626	8.810554	8.799577	8.821579	8.8268	8.862392	8.847729	8.820405	8.815466
171773_x_at	11.560309	11.534149	11.439659	11.4654	11.402207	11.385712	11.25648	11.350477	11.466154
171774_x_at	5.615476	5.686358	5.822524	5.644537	5.673678	5.68487	5.786391	5.688156	5.642083
171775_x_at	8.559427	7.950746	7.999382	7.724936	7.688153	7.618133	7.590134	7.46354	7.784066
171776_x_at	7.362349	9.652772	8.673668	9.333187	10.128059	10.330569	10.299744	10.859347	10.363406
171777_x_at	8.18672	8.356317	8.062762	8.397262	8.641383	8.570892	8.460571	8.590609	8.556233
171778_x_at	9.225147	9.093424	9.214603	9.176359	8.828478	8.632002	8.495303	8.062527	9.036855
171779_x_at	7.394599	7.465465	7.483651	7.481061	7.347742	7.420421	7.529049	7.570489	7.448967
171780_x_at	9.997975	9.942481	9.922058	9.971732	9.869923	9.631096	9.559626	9.834578	9.80241
171781_x_at	9.84079	9.609383	9.468259	9.622048	9.553521	9.249454	9.151911	9.350399	9.470421
171782_x_at	7.901936	7.68097	7.672423	7.605817	7.544161	7.670582	7.297553	7.441473	7.579683
171783_x_at	5.239789	5.03061	5.000312	5.058282	5.120888	4.914278	5.012722	5.085311	5.035932
171784_x_at	9.283057	9.221078	9.330267	9.236307	9.215782	9.280125	9.21514	9.134895	9.399164
171785_x_at	9.684412	9.677366	9.537236	9.703811	9.574987	9.516309	9.299365	9.440438	9.685978
171786_x_at	13.232434	13.174238	13.145919	13.192343	13.035925	12.971425	13.01321	13.017336	13.094772
171787_x_at	8.821059	8.541211	8.463638	8.523448	8.487572	8.419027	8.463357	8.539077	8.385453
171788_x_at	7.031382	6.705079	6.655221	6.774901	6.778625	6.565371	6.734245	6.616385	6.71023
171789_x_at	13.681796	13.58562	13.558326	13.604861	13.539663	13.556587	13.515683	13.485416	13.570207
171790_x_at	7.315791	7.128597	7.185677	6.959578	6.850163	6.912199	7.275702	7.22367	7.001268
171791_at	11.09661	11.376366	11.202365	11.345541	11.189208	10.986625	10.878348	10.456372	11.134082
171792_x_at	8.996482	9.028236	9.017947	9.095252	9.016651	9.021726	9.131349	9.108166	9.140626
171793_x_at	6.113238	5.95892	5.818853	5.734431	5.736206	5.708256	5.705457	5.745771	5.940822
171794_x_at	5.7699	5.879356	6.061052	5.889894	5.910741	5.911096	6.137639	5.955747	5.812899
171795_x_at	11.453724	11.754471	10.932839	12.107871	12.352558	12.143503	12.08949	11.54474	11.896528
171796_x_at	10.797361	10.375956	10.000156	10.848515	10.965946	10.635031	10.37147	10.314025	10.554964
171797_x_at	13.313148	13.225307	13.299024	13.286227	13.26457	13.242192	13.198558	13.17675	13.208804
171798_x_at	13.52706	13.466653	13.508657	13.470877	13.417027	13.434654	13.407221	13.345994	13.423105
171799_x_at	11.570984	11.36054	11.454761	11.3384	11.424748	11.317131	11.228617	11.348442	11.356082
171800_x_at	13.299491	13.295338	13.382122	13.259498	13.201592	13.149705	13.21585	13.114782	13.174975
171801_s_at	8.015899	7.939747	7.790631	7.93724	7.919173	7.817885	7.466255	7.773017	7.961375
171802_s_at	8.601939	8.557161	8.191446	8.408287	8.39682	8.422248	8.180989	8.516923	8.629095
171803_x_at	6.208831	6.193136	6.097115	6.18516	6.19473	6.232371	6.359068	6.478219	6.498583
171804_x_at	11.383438	11.135171	11.341572	11.295599	11.227547	11.125267	10.97743	11.063794	11.214596
171805_x_at	8.11841	8.115973	8.150805	8.925429	8.904964	8.692714	8.696648	8.638928	8.850805
171806_x_at	10.287344	10.337165	10.286543	10.238834	10.297206	10.350678	10.354631	10.208659	10.389889
171807_x_at	9.595122	9.59082	9.226259	9.947907	10.32442	9.975058	9.91546	9.753	9.960457
171808_x_at	6.752242	6.429085	6.693424	6.712945	6.545138	6.518094	6.325644	6.872548	6.592459
171809_s_at	9.863724	9.763733	9.610667	9.664674	9.70881	9.675492	9.631211	9.819971	9.816023
171810_x_at	8.78554	8.085642	8.333012	7.583304	7.230007	7.325089	7.031671	7.451709	7.331783
171811_s_at	8.048661	10.478256	9.947376	10.274443	10.594623	10.529866	10.737869	10.513122	10.849775
171812_x_at	5.282006	5.380767	5.368924	5.312864	5.362893	5.218514	5.246475	5.293717	5.288634
171813_x_at	8.429998	8.400999	8.396195	8.352917	8.400757	8.312001	7.943858	8.324403	8.343765
171814_x_at	10.309829	10.231473	10.153867	10.081003	10.165307	9.938108	9.546789	9.697412	9.9944
171815_x_at	5.93208	5.971033	5.862567	5.876594	6.096824	6.170823	5.978305	6.258189	5.842249
171816_x_at	9.211106	9.175551	9.110418	9.086829	9.095266	8.980783	8.723667	8.942174	9.077115
171817_x_at	11.484079	11.680541	11.722553	11.801316	11.72731	11.645172	11.372474	11.380893	11.7207
171818_x_at	6.311337	6.50846	6.466668	6.331761	6.484002	6.37807	6.594071	6.574358	6.491784
171819_x_at	4.85089	4.826702	4.913891	4.96822	4.85026	4.872641	4.975487	4.961554	4.877243
171820_x_at	10.730301	10.572117	10.4186	10.426251	10.325394	10.254331	9.99061	9.98807	10.074949
171821_x_at	7.764758	7.632231	7.550405	7.48801	7.560315	7.504089	7.551474	7.566629	7.464791
171822_x_at	9.93038	10.547087	10.289499	10.300919	10.615691	10.822919	10.841453	11.094539	10.630578
171823_x_at	6.136146	6.039612	5.977256	6.065896	6.206303	6.034612	5.983584	5.947621	6.372716
171824_x_at	10.225158	9.968027	10.063305	9.891445	9.627383	9.370519	9.61538	9.37972	9.857744
171825_at	4.883514	4.735063	4.893143	4.804247	4.881801	4.846718	4.93382	4.798498	4.779251
171826_x_at	10.056665	10.089558	9.968238	9.937707	9.96497	9.951357	10.206373	10.069851	9.822317
171827_x_at	7.802988	7.473237	7.305846	7.13977	6.813705	6.806681	6.363448	6.837589	7.081355
171828_x_at	8.499484	8.814107	8.61293	8.786266	8.940781	8.94786	8.99214	9.210617	8.954279
171829_x_at	11.074364	10.670523	10.939526	10.824471	10.609546	10.546711	10.613436	10.454984	10.643228
171830_x_at	9.128176	9.009551	8.984244	9.023958	8.917755	9.007491	8.681419	8.932255	9.185521
171831_x_at	7.309911	7.222746	7.402672	7.255014	7.181999	7.028709	6.921368	7.028888	7.147092
171832_s_at	9.958811	9.939738	9.843161	9.755608	9.629485	9.657135	9.237055	9.446873	9.875521
171833_x_at	5.140353	5.207989	5.160108	5.054245	5.221143	5.228198	5.254065	5.424653	5.369483
171834_x_at	6.697193	6.678549	6.419419	6.678287	6.678874	6.506844	6.461613	6.485053	6.5731
171835_x_at	8.619496	8.437953	8.45834	8.488443	8.514927	8.276613	8.298221	8.517056	8.707002
171836_x_at	11.124716	10.911906	11.019787	10.949209	10.885245	10.816905	10.919506	10.855299	10.881758
171837_x_at	10.880453	10.504436	10.621102	10.489709	10.461284	10.337327	10.312884	10.377096	10.480773
171838_x_at	5.969918	6.422168	6.053416	6.106066	6.39625	6.294666	6.221473	6.437615	6.606508
171839_x_at	4.625404	4.688262	4.469827	4.701638	4.706658	4.600057	4.678184	4.637073	4.58122
171840_x_at	7.540765	7.339227	7.271436	7.256066	7.298426	7.373478	7.328543	7.136242	7.375938
171841_x_at	8.282831	7.747747	8.003951	7.717371	7.515295	7.512073	7.21347	7.635766	7.928278
171842_x_at	9.429272	9.558439	9.465201	9.530407	9.509536	9.508607	9.55218	9.580014	9.594797
171843_x_at	6.275809	6.405743	6.312078	6.296693	6.306862	6.353379	6.508676	6.485916	6.529602
171844_x_at	5.517785	5.626634	5.434643	5.501817	5.552312	5.554015	5.432703	5.683525	5.498328
171845_x_at	6.825793	6.783284	6.61458	6.738742	6.62849	6.501259	6.62823	6.633741	6.481142
171846_x_at	8.785138	8.727005	8.762381	8.666634	8.665946	8.558791	8.675917	8.5974	8.766715
171847_s_at	11.21415	11.145865	10.97302	10.846329	10.065057	9.425654	9.296238	8.618669	10.457268
171848_x_at	5.803141	6.683163	6.496201	6.461977	6.464666	6.744726	6.841104	6.682773	6.401011
171849_x_at	8.441387	7.817143	8.012243	7.582579	7.622691	7.499485	7.47128	7.324845	7.462887
171850_x_at	11.410036	11.282833	11.131622	11.198476	11.242785	11.072343	10.973018	11.075742	11.077215
171851_x_at	9.567607	9.784645	9.5223	9.563889	9.439408	9.388461	9.436109	9.303318	9.490359
171852_x_at	5.605212	5.519835	5.456505	5.525801	5.308512	5.128443	5.196734	5.235761	5.345377
171853_x_at	10.348839	10.294486	10.490385	10.564021	10.531645	10.510838	10.462833	10.457049	10.634164
171854_x_at	5.612404	5.313375	5.429054	5.416459	5.335139	5.337498	5.448085	5.351937	5.524655
171855_x_at	7.016814	6.927556	6.851301	6.974922	7.204495	7.097343	6.841303	7.254241	7.184861
171856_x_at	11.28926	11.097217	11.102731	10.980609	10.963972	10.893017	10.5422	10.705625	10.920098
171857_x_at	7.038977	6.937645	6.9677	6.693396	6.679861	6.622704	6.801118	6.742736	6.419839
171858_x_at	6.873931	6.987497	6.890595	6.925784	6.946457	6.82945	6.961809	7.069025	6.852005
171859_x_at	10.909167	10.69619	10.72489	10.805314	10.85447	10.657059	10.542978	10.534413	10.676801
171860_x_at	6.229742	6.284581	6.291482	6.182081	6.240827	6.174797	6.246797	6.411851	6.535217
171861_x_at	8.45295	8.96694	8.187325	8.048656	8.089252	8.077871	8.048602	8.067363	8.165914
171862_s_at	8.234509	8.082325	7.833006	7.836755	7.925443	7.645256	7.511581	7.453817	7.820256
171863_x_at	7.073123	7.088333	7.155456	6.946475	7.077063	6.917793	7.031058	6.985745	6.986096
171864_x_at	8.118621	7.810471	7.754923	7.837459	7.853068	7.731551	7.850977	7.771159	7.716513
171865_x_at	6.680375	6.132988	6.27313	5.940398	6.138414	6.147237	6.008004	6.234042	6.000893
171866_x_at	7.07914	6.884989	6.991795	6.90356	6.966962	6.769323	6.663364	6.729737	6.968208
171867_x_at	11.575773	13.731268	13.48915	13.725028	13.932187	13.905745	13.969004	13.890989	14.007613
171868_x_at	5.706009	5.798059	5.678801	5.602573	5.670469	5.609283	5.413059	5.606542	5.512368
171869_at	5.904521	5.898114	5.909255	5.905598	5.931416	5.641435	5.76674	5.88677	5.806385
171870_x_at	7.788763	7.836983	7.838651	7.793573	7.953518	7.823287	7.812922	7.853903	7.873181
171871_x_at	7.379249	7.139765	6.733252	6.99862	7.252463	6.929842	6.734605	7.11967	7.430609
171872_s_at	6.798444	7.10304	6.95759	6.837801	7.237602	6.842095	7.029784	6.981316	7.425062
171873_x_at	5.905719	6.047147	5.985951	6.011802	5.904838	6.048449	6.185243	6.221844	5.933808
171874_x_at	6.988397	6.863618	6.90037	6.846982	6.825153	6.707476	6.731831	6.584611	6.677234
171875_x_at	7.694182	7.672817	7.614003	7.713786	7.696894	7.681568	7.791035	7.840021	7.793039
171876_at	9.272896	9.357522	9.22535	9.254301	9.189543	9.249304	9.245602	9.352435	9.267973
171877_x_at	9.306984	8.759977	8.660866	8.599704	8.525301	8.506526	8.226784	8.392439	8.429043
171878_s_at	11.36543	11.237751	11.066176	11.181464	11.30589	11.019274	11.1036	11.05865	11.231332
171879_x_at	9.545503	9.692833	9.627247	9.552295	9.484373	9.513082	9.290369	9.522409	9.695672
171880_x_at	8.10469	10.457032	10.006393	10.334663	10.804674	10.633493	11.072411	10.844584	10.977465
171881_x_at	8.071026	8.362946	8.36815	8.386819	8.284102	8.293966	8.271786	8.318493	7.800227
171882_x_at	11.182492	11.236172	11.216351	11.241912	11.199211	11.285973	11.254397	11.222011	11.293143
171883_x_at	5.009191	5.365385	5.234475	5.367757	5.429202	5.453979	5.48273	5.510391	5.619024
171884_x_at	10.784517	10.782116	10.64856	10.720014	10.896294	10.732911	10.408935	10.44249	10.688802
171885_x_at	5.900115	6.27005	6.029319	6.186924	6.30745	6.412559	6.648844	6.440851	6.861349
171886_x_at	8.30855	8.261211	8.194087	8.294711	8.151981	8.06203	8.075709	7.819914	8.413333
171887_x_at	7.448937	7.16101	7.170208	7.085867	7.250216	7.097439	6.993161	7.13673	7.245336
171888_x_at	5.16244	5.295476	5.399438	5.268026	5.302856	5.517959	5.558973	5.548407	5.411696
171889_x_at	8.69605	8.579846	8.699245	8.568274	8.538517	8.643886	8.630747	8.703993	8.666595
171890_x_at	5.703336	5.837999	5.708568	5.770557	5.900126	5.863361	5.800159	5.806053	5.759534
171891_at	8.541528	8.407804	8.487156	8.417106	8.527814	8.306254	8.31797	8.365929	8.327976
171892_x_at	9.666159	9.337528	8.941095	8.663085	8.592934	8.443281	8.507629	8.74515	8.741595
171893_x_at	7.773534	7.947474	7.606725	7.646182	8.008221	8.028345	8.055577	8.591322	8.208844
171894_x_at	5.270244	5.232364	5.096276	4.953897	4.873372	4.997285	5.063385	5.122862	4.867237
171895_s_at	9.450656	9.400878	9.455747	9.410861	9.352885	9.421605	9.461657	9.502122	9.414661
171896_x_at	7.873794	9.235075	8.625597	8.942058	9.358076	9.351971	9.617698	9.380116	9.585484
171897_x_at	8.953495	8.326525	8.288943	8.043394	7.915308	7.552302	7.372851	7.481571	7.915349
171898_x_at	5.975606	6.237072	5.99178	6.055713	6.126541	6.014072	5.924712	6.053338	6.0794
171899_x_at	5.659573	5.768569	5.496395	5.658588	5.724971	5.538036	5.682138	5.683665	5.604995
171900_s_at	9.262438	9.044932	9.078272	8.932478	9.094455	9.027192	8.828047	8.909478	9.203484
171901_x_at	10.565794	10.107494	10.300425	9.977364	9.800109	9.451603	9.164969	9.307564	9.983468
171902_x_at	5.189613	5.096637	4.873036	4.892801	5.031394	4.930338	4.949065	5.067089	5.062134
171903_x_at	5.047962	5.377411	5.139908	5.131073	5.335033	5.508957	5.610549	5.395942	5.228256
171904_x_at	6.301012	6.529084	6.491838	6.379538	6.333604	6.33613	6.948903	6.611744	6.492389
171905_x_at	9.954271	9.041667	8.815989	8.521699	8.231973	8.203018	8.031486	7.943394	8.396779
171906_x_at	9.677809	9.78103	9.498589	9.619093	9.723494	9.503011	9.723996	9.721761	9.717158
171907_x_at	7.353856	7.519737	7.368726	7.321372	7.190868	7.185877	7.269942	7.280558	7.389884
171908_x_at	11.103897	10.668312	10.925365	10.771975	10.831296	10.647519	10.575808	10.717341	10.81059
171909_s_at	8.050397	7.864437	7.728213	7.736792	7.780858	7.717917	7.595081	7.660876	7.818369
171910_x_at	11.052473	10.87928	10.748617	10.825909	10.664873	10.479001	10.426722	10.654302	10.627755
171911_x_at	7.781653	7.675329	7.449956	7.675534	7.855005	7.44144	7.497035	7.692933	7.826096
171912_x_at	5.839151	5.882895	5.935948	5.952798	5.786503	5.84801	5.858418	5.806869	5.696599
171913_x_at	6.938679	6.924943	7.001646	6.829416	6.949918	6.807479	6.794205	6.736369	6.88659
171914_x_at	6.308489	6.245672	6.267738	6.307719	6.126759	6.23387	6.448752	6.191517	6.061381
171915_at	11.837181	11.386773	11.462139	11.757573	11.660986	11.462939	11.4699	11.350436	11.470845
171916_s_at	8.174136	8.013586	7.825651	7.830001	7.893593	7.886496	7.575055	7.725761	7.990461
171917_x_at	11.116078	11.000731	11.15487	11.032537	11.0732	10.95322	11.0056	10.965632	11.034163
171918_x_at	7.816954	7.723353	7.518054	7.407651	7.461902	7.334149	6.98018	7.271899	7.478703
171919_x_at	11.013959	10.280643	10.215415	10.130696	10.029933	10.168206	10.011004	10.342277	10.186837
171920_x_at	13.930669	13.864157	13.796559	13.868836	13.904177	13.7465	13.774663	13.753375	13.800738
171921_x_at	8.8012	8.755781	8.559647	8.828112	8.713654	8.625112	8.619124	8.631966	8.729365
171922_x_at	10.317556	10.095932	10.191641	10.1214	10.033884	9.931908	9.999615	9.897475	10.108058
171923_x_at	9.027154	8.814155	9.053618	8.988667	8.989163	8.853068	8.896191	9.183296	9.367166
171924_x_at	12.101544	11.941583	11.938319	11.99696	12.014917	11.921132	11.740275	11.992758	11.792865
171925_x_at	6.720759	6.43148	6.305082	6.219186	6.246539	6.301075	6.425685	6.644384	6.375797
171926_x_at	8.773156	8.298611	8.603878	8.682801	8.642253	8.702501	8.47899	8.176187	8.572945
171927_x_at	12.190651	12.094811	12.211189	12.035766	12.046169	11.840237	11.840232	11.776876	11.961482
171928_x_at	5.004057	4.917456	5.139445	5.07705	5.039424	4.935723	4.804028	4.803977	5.244897
171929_x_at	6.694652	6.767412	6.692971	6.651761	6.933267	6.88517	6.821694	7.220338	7.218055
171930_x_at	5.67745	5.551795	5.713327	5.565591	5.613538	5.645464	5.645707	5.731249	5.737474
171931_s_at	8.1109	8.032119	8.075541	7.855818	7.83971	7.774323	7.710732	7.7766	8.147734
171932_x_at	7.447615	7.286761	8.420775	8.05337	8.148674	7.894987	7.796951	7.415625	7.85032
171933_at	8.052477	8.135466	8.045132	7.902029	7.949479	8.145425	7.858017	8.207254	8.184525
171934_x_at	12.567908	12.190953	12.255661	12.716612	12.82914	12.45304	12.187754	12.153376	12.078042
171935_s_at	6.899038	6.455057	6.492056	6.576588	6.670921	6.556085	6.411484	6.492288	6.398185
171936_s_at	9.416242	9.285415	9.288253	9.193678	9.093002	9.066029	8.918501	9.098023	9.180866
171937_x_at	8.831132	8.909986	8.813321	8.751051	8.858435	8.902778	8.986747	8.901367	8.795896
171938_x_at	11.02769	10.954789	10.875591	11.008185	10.877768	10.625003	10.800285	10.695507	10.83274
171939_x_at	7.121	7.152839	7.051391	7.029498	7.141813	7.066907	7.086857	7.139167	7.14718
171940_x_at	13.863366	13.746337	13.805439	13.753472	13.731428	13.708573	13.617675	13.652314	13.693033
171941_s_at	11.046847	10.423675	10.772784	9.453508	8.689013	8.686928	9.874592	8.551528	7.795281
171942_x_at	7.179407	7.070445	7.176577	7.144516	7.045923	7.220053	7.087526	7.162085	7.405927
171943_x_at	8.402333	8.289567	8.157239	7.911879	8.040828	7.93176	8.000555	8.020583	7.929924
171944_x_at	8.891608	8.992343	8.849765	8.874199	8.795431	8.798058	8.919913	8.862805	8.704698
171945_x_at	9.135771	9.421041	9.259794	9.195787	8.830174	8.650816	8.706515	8.138886	9.133981
171946_x_at	7.939026	8.106727	7.945219	8.218505	8.188214	8.150257	7.927779	7.997987	8.553059
171947_x_at	8.569964	10.391557	9.864386	10.156608	10.670027	10.650718	10.781764	11.218243	11.009943
171948_x_at	12.50525	12.598523	12.517527	12.473878	12.52099	12.5036	12.196149	12.448639	12.474326
171949_x_at	7.541274	8.309635	8.137713	8.130754	8.450851	8.34183	8.517778	8.664829	8.647077
171950_x_at	5.689145	5.692821	5.384152	5.557164	5.629432	5.508808	5.402813	5.771669	6.058723
171951_x_at	8.267655	8.309032	8.191609	8.388902	8.296618	8.116449	8.06339	7.616205	8.172995
171952_s_at	7.329914	8.046679	7.659738	7.825444	8.025555	8.459486	8.566732	8.730356	8.310836
171953_x_at	11.482528	11.682494	11.714407	11.574868	11.693564	11.717273	11.681825	11.852515	11.817874
171954_x_at	13.542963	13.434885	13.498356	13.447127	13.424031	13.334882	13.425832	13.377533	13.416591
171955_x_at	11.539467	11.516425	11.35337	11.509779	11.451605	11.322835	11.340333	11.457397	11.503189
171956_s_at	10.93129	10.74888	9.769393	10.590502	11.28364	11.098849	11.151845	11.030806	10.861817
171957_x_at	13.327784	13.16127	13.329967	13.200021	13.159935	13.013552	13.038315	13.044858	13.1149
171958_at	13.612434	13.366442	13.528082	13.568558	13.566227	13.462594	13.44619	13.311654	13.332591
171959_x_at	9.286307	9.24239	9.197896	9.137005	9.238403	9.055589	8.849486	9.028337	9.273637
171960_x_at	9.654806	9.400463	9.35745	8.737591	8.661567	8.63456	8.673119	8.860171	8.879115
171961_x_at	11.52762	11.476151	11.464428	11.555614	11.472436	11.310234	11.273073	11.294229	11.420302
171962_x_at	7.960133	7.942572	7.967183	7.929677	7.879163	7.943156	8.080817	8.112103	8.042129
171963_x_at	11.04314	11.008941	11.033705	11.066571	11.175501	10.973022	10.87686	10.915289	11.170718
171964_s_at	8.874709	8.780068	8.819703	8.788084	8.849731	8.719289	8.639329	8.7802	8.932265
171965_x_at	7.382836	8.108336	7.71099	7.45487	7.738305	7.715195	7.977979	8.352737	8.100796
171966_x_at	9.57995	9.880069	9.893079	9.882246	9.789422	9.420687	9.289251	9.177845	9.643594
171967_x_at	7.051265	7.175688	6.803962	7.175312	7.272068	6.834421	6.832069	6.733772	6.935941
171968_x_at	9.523624	9.343589	9.44108	9.325322	9.345423	9.177774	9.076836	9.140575	9.540648
171969_x_at	8.54267	8.536277	8.534604	8.560288	8.661642	8.482133	8.467304	8.782463	8.574114
171970_x_at	6.644057	6.565471	6.640004	6.547033	6.465067	6.715397	6.574661	6.649979	6.609806
171971_x_at	5.857472	5.924478	5.907916	5.894078	5.840875	5.737177	6.040616	5.98917	5.784484
171972_x_at	6.064954	6.159834	6.097763	5.99239	6.021893	6.069766	5.968384	5.897856	6.012658
171973_at	7.88396	8.343973	8.048806	8.206118	8.272906	8.150657	8.051591	8.235731	8.4868
171974_x_at	7.575349	7.475317	7.367805	7.202679	7.425644	7.224791	7.067685	7.338447	7.622377
171975_x_at	8.507002	8.54357	8.502208	8.552216	8.485067	8.538445	8.521915	8.601979	8.487936
171976_x_at	10.880366	10.841281	10.881656	10.753323	10.838099	10.592948	10.763531	10.620439	10.793829
171977_x_at	12.493847	12.281358	12.291461	12.146223	12.086689	12.099537	12.040273	12.305273	12.161854
171978_x_at	6.414194	6.34224	6.361612	6.380257	6.420488	6.236151	6.2008	6.331604	6.434705
171979_x_at	8.14737	8.518013	8.27466	8.195979	8.681001	8.649525	8.540169	8.878056	8.863382
171980_x_at	7.5268	8.847681	8.437822	8.762583	9.051286	8.872396	8.603015	8.607294	9.073269
171981_x_at	6.971822	6.613465	6.03595	5.913514	5.755369	5.786038	5.801627	5.888535	5.902853
171982_x_at	8.897208	8.379668	8.270066	8.165415	8.066517	7.964521	7.990208	7.853878	8.102504
171983_s_at	6.183027	6.112623	6.358696	6.521521	6.045926	6.098516	6.547257	6.279331	6.703938
171984_at	9.236351	8.681974	8.749964	9.018615	8.740985	8.757975	8.643769	8.662352	8.740528
171985_x_at	5.9703	5.827997	6.064444	5.982905	5.868913	5.829265	6.057117	5.946982	5.588011
171986_x_at	9.788043	9.210736	9.054059	8.861785	8.770236	8.285957	8.707621	8.429741	8.870085
171987_x_at	10.315075	10.093005	10.132276	10.143505	10.192219	10.190843	10.272244	10.506919	10.298466
171988_at	11.493157	11.573148	11.571939	11.537703	11.586873	11.551171	11.505693	11.50189	11.549203
171989_x_at	8.111753	7.87153	7.843098	8.086097	7.992879	7.90879	7.696951	7.836738	8.117613
171990_x_at	7.012812	6.705426	6.625011	7.040091	6.813903	6.75858	6.919761	6.749209	6.622662
171991_x_at	4.865713	4.8381	4.856359	4.855859	4.802095	4.87548	4.85065	4.851024	4.899484
171992_x_at	5.098176	5.10482	5.030683	4.972801	5.209178	5.18877	5.284529	5.185829	5.235242
171993_x_at	8.680195	8.300994	8.087047	8.129978	8.230995	8.124423	8.075355	8.163416	8.162568
171994_x_at	12.441161	12.327989	12.441795	12.34886	12.369024	12.285206	12.118342	12.168401	12.301206
171995_x_at	9.827716	9.800342	9.801242	9.832151	9.812457	9.735662	9.430318	9.246178	9.802152
171996_x_at	6.518763	6.191843	6.324034	6.244714	5.89775	5.48334	5.857297	5.593525	5.994992
171997_x_at	10.84059	10.740502	10.806904	10.610002	10.639625	10.608406	10.351957	10.652771	10.550723
171998_x_at	8.897548	8.677794	8.503637	8.292329	8.249467	8.159442	7.975856	8.055641	8.27945
171999_x_at	9.215098	8.91459	8.73637	8.624788	8.799985	8.772766	8.785318	9.168466	8.696772
172000_x_at	8.297984	8.327109	8.311919	8.28819	8.519432	8.416856	8.170641	8.455435	8.645629
172001_x_at	12.562724	12.469046	12.443161	12.439249	12.447101	12.439462	12.216313	12.409924	12.343386
172002_x_at	4.930784	4.831875	4.891951	4.67838	4.759113	4.731206	4.82653	4.829939	4.724312
172003_x_at	5.165864	4.929153	4.972027	4.868139	4.908333	4.838549	5.043732	4.905478	4.929572
172004_x_at	12.731171	12.56169	12.692999	12.695724	12.666403	12.541414	12.434333	12.685903	12.498579
172005_x_at	7.198942	7.185728	6.951049	7.009618	7.096547	7.160855	7.29896	7.430609	7.434327
172006_x_at	9.661874	9.756625	9.858015	9.687879	9.585218	9.478617	9.291306	9.371321	9.551845
172007_x_at	11.626277	11.524429	11.429778	11.537412	11.494439	11.387185	11.395045	11.434687	11.440929
172008_x_at	8.361951	8.569492	8.266599	8.407026	8.749823	8.523491	8.975519	8.656279	8.571809
172009_x_at	7.79529	7.612152	7.528788	7.598547	7.7424	7.67517	7.61171	7.563589	7.489243
172010_x_at	10.158451	10.017102	9.87069	9.892547	9.965087	9.934558	9.928006	10.021303	10.217244
172011_x_at	7.91219	7.476066	7.432207	7.395644	7.241031	7.2749	6.986793	7.159556	7.402056
172012_x_at	7.767518	7.741054	7.736631	7.537831	7.598426	7.621186	7.320133	7.465491	7.583336
172013_x_at	9.800776	9.610202	9.555073	9.584012	9.784823	9.654046	9.651039	9.695478	9.777972
172014_x_at	9.343729	9.46282	9.446271	9.447986	9.406485	9.27965	9.333286	9.219101	9.44171
172015_x_at	4.582503	4.394872	4.509458	4.474551	4.496517	4.487249	4.52382	4.536828	4.494759
172016_x_at	9.034649	9.199346	8.890433	8.889287	8.937431	8.987304	9.134625	9.414001	9.234272
172017_x_at	8.694716	8.890113	8.613943	8.97675	9.19046	8.9123	9.016887	9.137148	9.237705
172018_x_at	10.003297	9.827307	9.728614	9.571524	9.613509	9.328721	9.118267	9.329822	9.548278
172019_x_at	8.91516	9.183221	9.077969	9.070548	9.041695	9.119324	9.041669	9.411578	9.342208
172020_x_at	7.115472	7.44152	7.079825	7.170929	7.546187	7.465116	7.68848	8.063806	7.737124
172021_x_at	10.26835	10.200075	10.43937	10.258909	10.188429	10.220062	10.159798	9.976076	10.233471
172022_x_at	8.201578	8.138693	8.188852	8.101482	8.2064	8.217636	8.165506	8.176616	8.316617
172023_x_at	7.638624	7.65087	7.686964	7.60757	7.489067	7.504209	7.400587	7.590747	7.267741
172024_x_at	8.879504	8.539334	8.423173	8.324359	8.472514	8.693403	8.521333	8.800494	8.447191
172025_x_at	9.243696	9.37851	9.42846	9.62769	9.862122	9.977454	9.875511	10.094483	9.822648
172026_x_at	8.006927	7.533762	7.505489	7.477843	7.210455	7.146847	7.025415	6.939131	7.344821
172027_x_at	6.111358	6.409382	6.092	6.04328	6.022344	6.187107	6.001794	5.998074	6.006511
172028_x_at	8.445678	8.4709	8.33979	8.417074	8.402564	8.284825	8.339578	8.33363	8.401606
172029_x_at	8.874324	9.062787	8.835078	8.986357	8.972598	8.966573	8.923436	9.064691	9.031721
172030_x_at	5.989597	6.096126	6.033882	5.954484	5.913431	5.945483	5.838971	5.832804	5.908753
172031_x_at	9.719145	9.675102	9.582596	9.477581	9.549047	9.4701	9.43456	9.511493	9.540276
172032_x_at	7.42483	7.442651	7.233937	7.33878	7.1767	7.123656	7.404855	7.267072	6.83639
172033_x_at	5.656535	5.647352	5.583961	5.651723	5.710742	5.80654	6.011242	5.790531	5.74963
172034_x_at	5.153391	5.025606	5.221147	4.913421	4.918878	5.039878	5.225595	5.038872	5.007059
172035_x_at	6.460202	6.416681	6.571574	6.396273	6.391866	6.29129	6.28235	6.226381	6.49449
172036_x_at	6.254582	6.127385	6.15409	6.264281	6.039266	6.041262	5.783883	5.890984	6.000704
172037_x_at	6.720964	6.357452	6.428547	6.437041	6.309212	6.226553	6.144824	6.185909	6.24944
172038_x_at	7.709891	7.418171	7.347543	7.219014	7.002773	7.139328	7.423345	7.062044	6.979402
172039_x_at	7.369228	7.207008	7.398579	7.241542	6.983693	6.868531	6.468029	6.652567	7.168179
172040_x_at	7.386951	7.544367	7.414203	7.650796	7.616939	7.48077	7.616126	7.935935	7.823126
172041_x_at	6.92195	6.956944	6.999355	7.000946	6.916526	6.741113	7.04239	6.91289	6.661093
172042_x_at	8.666851	9.174071	8.836685	8.628364	8.850587	8.895324	8.600316	9.004549	9.089906
172043_x_at	11.902092	11.522432	11.758205	11.485094	11.457351	11.717658	11.532514	12.076379	11.473068
172044_x_at	7.885946	8.230944	8.016665	7.972327	8.171676	7.98058	7.980386	8.434559	8.289297
172045_x_at	8.845121	8.804406	8.515571	8.846701	8.695242	8.596277	8.611584	8.625423	8.57786
172046_x_at	11.034014	10.832342	11.144243	11.044008	10.90579	10.821861	10.634709	10.340416	10.753439
172047_x_at	6.937333	6.687756	6.82999	6.620982	6.572711	6.803528	6.946172	6.851563	6.589193
172048_x_at	9.815989	9.96102	9.80126	9.8534	9.86605	9.775087	9.704809	9.951261	10.032822
172049_x_at	5.162923	4.928105	4.954779	5.154115	4.984414	4.95199	5.128919	4.961953	4.936761
172050_x_at	5.137933	5.10549	5.063589	5.053158	5.045842	5.084886	5.010336	5.107497	5.347964
172051_x_at	8.005613	7.915329	7.948522	7.943182	7.867926	7.850946	7.593009	7.656031	7.637433
172052_x_at	6.856942	6.933767	6.968003	6.961927	6.841034	7.02416	7.246104	7.063524	6.735848
172053_x_at	7.14619	7.254799	6.999882	7.216756	7.203518	7.054163	7.08124	7.038695	7.266171
172054_at	6.642626	6.651923	6.686629	6.711179	6.585282	6.665695	6.80099	6.525981	6.691439
172055_x_at	8.823285	8.693077	8.826618	8.975239	8.877857	8.619631	8.824736	8.505552	8.916221
172056_x_at	6.604499	6.951378	6.857586	7.182249	7.374167	7.378221	7.393618	7.420175	7.032641
172057_x_at	8.554625	8.067524	8.170629	7.904338	7.926916	7.842635	7.710542	7.926692	7.796276
172058_x_at	8.94463	9.063141	9.426591	9.365567	9.385802	9.432625	7.848165	7.786127	7.779551
172059_x_at	6.81225	6.8596	6.736368	6.680804	6.693906	6.749982	6.747669	6.86081	6.529437
172060_x_at	7.051717	7.04787	6.846451	6.875626	6.845014	6.787702	6.80202	6.666904	6.798148
172061_x_at	9.240802	9.047335	9.059925	9.008896	8.826474	8.584276	8.482863	8.687588	8.748113
172062_x_at	6.542631	6.47967	6.408621	6.48624	6.408923	6.473717	6.513031	6.508955	6.301382
172063_x_at	8.606543	8.180648	8.140032	8.161593	8.540266	8.340107	8.518358	8.293453	8.304699
172064_x_at	8.976446	9.022562	8.807155	8.847258	8.89238	9.044144	8.798644	8.980158	9.186959
172065_x_at	11.323461	11.089236	11.091752	11.114752	11.027117	10.988127	10.702729	10.847578	10.958626
172066_x_at	6.517148	6.652767	6.671022	6.550211	6.458653	6.53652	6.32157	6.369851	6.571008
172067_x_at	6.904241	6.883182	7.005561	7.076006	6.972131	6.966666	7.115125	7.113506	6.864057
172068_x_at	8.76518	9.010755	8.817106	8.821902	8.892084	9.16686	9.256323	9.276122	9.193929
172069_x_at	7.19989	6.534082	7.277353	6.434879	6.403175	6.384875	6.699906	6.6274	7.119177
172070_x_at	7.449281	7.163586	7.083568	7.192245	7.219924	7.311954	7.217659	7.316803	7.329882
172071_x_at	6.138796	6.383973	6.138476	6.06265	6.229734	6.186013	6.330278	6.276791	5.83791
172072_x_at	9.38995	9.62753	9.389974	9.480044	9.583459	9.857302	9.550745	9.905	10.008397
172073_x_at	5.333362	5.16822	5.079063	5.162588	5.09363	5.151089	5.166291	5.062637	4.891119
172074_x_at	5.018861	6.018923	5.842993	6.173393	6.383098	6.134023	5.720549	5.860701	6.476054
172075_x_at	6.239592	5.742294	5.489667	5.422886	5.273428	5.293015	5.4035	5.23327	5.361222
172076_x_at	9.205373	9.023272	8.975559	8.920358	8.772997	8.836167	8.904878	9.059244	9.049863
172077_x_at	6.654351	6.59846	6.623969	6.658968	6.649662	6.597767	6.678159	6.458753	6.464719
172078_x_at	5.310718	5.390501	5.353409	5.407025	5.348613	5.45236	5.377158	5.352929	5.369382
172079_s_at	6.873395	6.917823	6.850771	6.988607	7.086602	7.014222	6.963786	7.032468	7.171593
172080_at	5.148312	4.922608	4.919488	4.978765	5.044753	5.048127	5.213209	5.076861	4.857753
172081_x_at	6.900229	6.878099	6.888117	6.931699	6.842148	6.863595	6.950061	6.864238	6.611864
172082_x_at	6.191125	6.115021	6.300779	6.295925	6.224041	6.105693	6.352987	6.203106	5.997174
172083_x_at	13.633434	13.577392	13.657187	13.567319	13.547224	13.46338	13.456366	13.46289	13.529573
172084_x_at	7.381043	7.003353	7.135522	7.125248	6.850436	6.890021	6.804236	6.820574	6.730146
172085_x_at	7.1009	7.483666	7.455369	7.306483	7.495815	7.369461	6.901856	7.289535	7.604129
172086_x_at	5.331766	5.530954	5.324352	5.343193	5.434024	5.367258	5.534915	5.357396	5.306743
172087_x_at	5.055571	5.035789	5.09426	5.159112	5.04076	5.137972	5.113517	5.087491	5.053062
172088_x_at	4.674451	4.803858	4.709969	4.758299	4.831984	4.71979	4.728194	4.801476	4.72143
172089_x_at	5.530883	5.512301	5.297989	5.369421	5.57363	5.456708	5.44206	5.339262	5.584351
172090_at	5.97691	5.958902	5.909481	6.198215	5.982634	5.965565	5.947167	5.934414	5.878683
172091_x_at	5.943579	5.721532	6.046561	6.120321	5.809903	5.830667	6.009687	5.784247	6.186391
172092_s_at	4.80432	4.944033	4.855198	5.086588	5.051206	4.930411	4.878887	5.005364	5.340069
172093_x_at	6.508301	7.328817	7.117644	7.313211	7.215902	6.942836	6.866363	7.182577	7.680061
172094_x_at	8.103485	7.99712	8.072524	8.048986	8.05559	8.127476	8.256492	8.129762	8.08328
172095_x_at	5.403563	5.329443	5.25376	5.259029	5.513317	5.228478	5.489309	5.708596	5.288296
172096_x_at	5.205538	5.330434	5.191955	5.01305	5.072374	5.196113	5.143036	5.001915	5.208048
172097_x_at	4.635157	4.561471	4.75404	4.682107	4.631461	4.523128	4.606001	4.591709	4.592287
172098_x_at	6.460202	6.357645	6.293699	6.440839	6.330075	6.226396	6.362504	6.252841	6.255957
172099_x_at	6.753912	6.699763	6.692361	6.789468	6.866947	6.900995	6.685976	6.728763	6.811769
172100_x_at	13.829936	13.710969	13.760588	13.641652	13.564553	13.540126	13.499389	13.597589	13.55729
172101_x_at	6.259899	6.007872	6.087662	6.053711	6.039098	5.986449	5.925089	5.83119	6.080708
172102_x_at	6.523172	7.145034	6.912437	6.91576	6.957777	6.722372	6.731934	6.599819	7.247632
172103_x_at	8.064312	8.334283	8.250211	8.397339	8.475381	8.542595	8.440824	8.580914	8.545173
172104_x_at	5.613927	5.686858	5.875132	5.875192	5.91645	5.939595	5.897298	5.775703	6.016445
172105_x_at	8.915101	11.04811	10.793134	11.026209	11.303242	11.231057	11.408502	11.42291	11.350647
172106_x_at	6.95295	7.11235	6.887486	7.091882	7.137648	6.803335	7.006641	7.058257	7.052978
172107_x_at	6.484334	7.145581	7.015201	7.020007	7.256916	6.797976	6.785003	7.073241	7.669874
172108_x_at	4.39185	4.496083	4.391928	4.415128	4.425954	4.484036	4.547292	4.539236	4.329609
172109_x_at	8.182287	8.401605	8.054289	8.305023	8.461203	8.635842	8.475311	8.696048	8.619444
172110_x_at	5.90177	6.149393	5.907226	5.894441	5.911908	6.072198	6.064252	5.912525	5.923045
172111_x_at	7.009379	7.135533	7.298438	7.255275	7.103479	7.316453	7.524979	7.318455	6.650748
172112_x_at	6.885273	6.805537	6.578096	6.928343	6.632091	6.72713	6.745205	6.568646	6.575187
172113_x_at	11.417979	13.644617	13.317962	13.57785	13.794212	13.796069	13.920782	13.862904	13.905606
172114_at	4.834644	4.791598	4.764198	4.701239	4.635765	4.772382	4.835635	4.752632	4.807484
172115_x_at	5.911416	5.721689	5.894481	5.779141	5.794392	5.768702	5.835226	5.735269	5.760495
172116_x_at	5.07843	5.110928	5.132705	4.947627	5.035178	5.164812	5.23105	5.11155	5.364655
172117_x_at	6.190275	6.04985	5.802171	6.134776	6.136332	5.972724	6.082316	6.399225	5.888015
172118_x_at	5.395301	5.339102	5.279868	5.539233	5.446088	5.361623	5.430663	5.304651	5.174363
172119_at	6.424617	6.742944	6.482071	6.708303	6.314826	6.199472	6.504628	6.416449	6.440721
172120_x_at	4.987727	5.026427	4.799721	4.990892	4.969875	4.972498	5.025256	5.060788	5.222032
172121_x_at	6.508272	6.568159	6.59043	6.65153	6.50177	6.538223	6.786262	6.603764	6.431241
172122_at	7.185807	7.033769	7.232156	7.244191	7.444354	7.334453	7.378412	6.857601	7.16969
172123_x_at	10.229257	10.242007	9.805765	9.816237	9.833284	9.711002	9.457324	9.683856	9.671699
172124_x_at	6.960532	7.028323	7.056431	6.901694	7.027476	6.940989	6.786058	6.81097	7.251967
172125_x_at	7.684697	7.977951	7.879569	8.022297	8.019188	8.167247	7.995529	8.288291	8.184198
172126_x_at	9.100681	8.114186	8.547108	8.240161	7.799363	8.026342	8.084207	7.998539	8.024001
172127_x_at	5.711903	5.713709	5.585308	5.587325	5.732642	5.482292	5.589655	5.527023	5.737814
172128_x_at	6.261787	6.013007	6.042168	6.182606	6.189289	5.972999	6.123787	6.080931	6.104849
172129_x_at	7.295061	7.504269	7.363984	7.379073	7.464038	7.381446	7.116898	6.956527	7.768152
172130_at	7.389225	7.714793	7.672685	7.816759	7.889782	7.965488	8.258032	7.852768	7.600647
172131_x_at	6.140008	5.967343	5.929251	6.054257	6.001366	5.964878	6.106432	6.137889	5.724342
172132_x_at	7.422035	7.426501	7.290052	7.319082	7.350727	7.197725	7.490934	7.35198	7.279056
172133_x_at	8.047783	11.378911	9.428494	11.673611	12.987788	13.304516	13.328187	13.479411	12.677345
172134_x_at	7.593343	10.726317	9.005193	11.081712	12.678705	13.014862	12.96228	13.189628	12.19186
172135_x_at	7.904751	8.172735	7.705215	8.519601	8.725563	8.654529	8.758406	8.787791	8.375132
172136_x_at	7.082565	6.80266	6.999261	6.70726	6.898901	6.876673	6.663337	7.025706	6.615771
172137_s_at	7.337586	7.457154	7.27494	7.661075	7.663932	7.619043	7.560973	7.821427	7.772819
172138_x_at	10.923851	10.909851	10.910318	10.972078	11.093429	11.017144	10.909358	11.008477	11.012356
172139_x_at	6.334191	7.36169	7.154221	7.20314	7.347669	7.249082	6.951605	6.809084	7.38965
172140_x_at	5.474003	4.873644	4.986034	4.93927	5.036528	4.865231	4.911948	4.92805	4.795689
172141_at	5.310521	5.327445	5.395891	5.341417	5.306121	5.244136	5.325956	5.316705	5.227129
172142_x_at	6.562536	7.087584	7.184444	7.173331	7.390026	7.4038	7.159122	6.975071	7.608447
172143_x_at	4.997949	4.96958	4.942843	4.904649	4.916104	4.814969	4.946087	4.942054	4.884235
172144_x_at	7.769716	7.724907	7.709345	7.573871	7.185679	7.274251	6.601996	6.788553	7.331927
172145_x_at	4.315943	4.29334	4.393597	4.35294	4.347201	4.409598	4.383661	4.346494	4.367224
172146_x_at	5.587124	6.441671	6.279042	6.272449	6.369698	6.35149	6.167301	6.03633	6.930266
172147_x_at	7.705275	7.747649	7.701669	7.664528	7.802274	7.733998	7.434737	7.740922	7.709476
172148_x_at	6.1676	7.128853	6.99205	7.012449	7.008997	6.825166	6.780593	7.060024	7.620094
172149_x_at	8.033478	8.198894	8.116974	8.282976	8.181408	8.217388	8.270922	8.23116	8.237936
172150_x_at	8.638324	8.656816	8.530653	8.697091	8.636817	8.572782	8.565129	8.728347	8.573233
172151_x_at	8.428799	8.59815	8.428857	8.769017	8.617163	8.510421	8.574964	8.671575	8.587583
172152_x_at	7.647414	7.683337	7.617811	7.692016	7.730814	7.821762	7.79964	7.792231	7.730641
172153_x_at	10.461081	10.365006	9.953612	10.024453	9.929509	9.84949	9.717716	9.890711	9.825797
172154_x_at	5.207843	5.388096	5.276264	5.197639	5.339521	5.188014	5.333575	5.258273	5.555106
172155_x_at	7.89073	7.849043	7.826341	8.031065	8.007192	7.849313	7.784429	7.87626	7.962364
172156_x_at	8.143027	8.58555	8.214509	8.282795	8.489874	8.603486	8.903303	9.009719	8.768359
172157_x_at	7.221765	7.233793	7.258225	7.19902	7.261594	7.243622	7.112552	7.067338	7.12716
172158_x_at	4.638009	4.53599	4.542751	4.774213	4.586907	4.577185	4.612508	4.592505	4.593833
172159_x_at	10.182703	9.433127	9.591432	8.764921	8.406347	8.535725	8.513399	8.6361	8.827456
172160_x_at	7.973978	8.133687	7.805348	7.872713	7.622407	7.897817	7.561336	7.613387	7.466768
172161_x_at	4.445613	4.421293	4.516058	4.418051	4.383099	4.334509	4.479813	4.401671	4.359932
172162_x_at	6.014886	5.808681	5.984725	5.861483	5.675113	5.711546	5.810331	5.735945	5.635431
172163_x_at	6.142515	6.875312	6.499503	6.544618	6.678821	6.797894	6.850819	6.825862	6.791059
172164_x_at	5.782321	5.967653	5.958273	5.994187	5.921944	5.983022	6.154593	6.13235	5.91411
172165_x_at	6.934568	7.349407	7.121257	7.433023	7.468824	7.308223	7.562683	7.551502	7.189957
172166_x_at	4.836115	4.807272	4.804536	4.737732	4.830454	4.736072	4.791782	4.737172	4.786555
172167_at	4.478034	4.41705	4.421673	4.46425	4.405402	4.465175	4.443177	4.468956	4.396804
172168_x_at	4.7796	4.785594	4.924052	4.928609	4.847885	4.855636	5.02144	4.870718	4.996734
172169_s_at	6.369117	6.279208	6.432231	6.408504	6.320553	6.281912	6.564841	6.304155	6.606492
172170_at	4.771817	5.220825	4.902056	5.078871	5.133141	4.995174	5.087632	4.91096	5.098861
172171_x_at	4.408566	4.451858	4.400946	4.39226	4.341008	4.381834	4.469726	4.430692	4.469768
172172_x_at	5.315646	5.113117	5.445119	5.196066	5.23643	5.230585	5.148344	5.090688	5.03469
172173_x_at	8.351309	8.302602	8.298444	8.297279	8.321048	8.200417	8.49503	8.164485	8.414621
172174_x_at	5.133708	5.063334	5.02837	5.147851	5.0753	5.071752	5.021633	5.090437	5.117509
172175_x_at	5.251486	5.194662	5.292889	5.173291	5.249304	5.215713	5.457386	5.240416	5.121071
172176_at	4.270268	4.293203	4.370237	4.306664	4.328902	4.383935	4.299878	4.290514	4.549168
172177_x_at	6.337718	5.723877	5.844762	5.887564	5.734919	5.736287	5.424702	5.591528	5.701236
172178_at	6.377057	6.517272	6.695009	6.444848	6.446032	6.410778	6.836951	6.621315	6.532454
172179_x_at	4.692176	4.726719	4.723953	4.704904	4.727342	4.735995	4.774967	4.784199	4.918989
172180_x_at	4.842261	4.955542	5.001474	4.902205	4.957668	4.996581	5.13056	4.960342	4.948469
172181_x_at	5.488724	5.4584	5.253129	5.354673	5.408116	5.349869	5.477251	5.356902	5.505448
172182_x_at	6.13212	6.179753	6.0553	6.099604	6.1921	6.194568	6.232429	6.488177	6.141921
172183_at	4.958266	4.922014	4.942677	4.982334	4.946806	4.859115	4.851799	4.881779	4.949325
172184_x_at	10.159898	9.344428	9.070923	8.156979	8.182277	7.881897	8.401928	7.999524	8.012469
172185_x_at	5.047778	4.958263	5.138321	4.97957	4.872988	4.866631	5.094691	4.851262	5.219622
172186_x_at	7.930605	8.094582	7.954345	7.766	7.713157	8.033928	7.468714	7.572419	7.666976
172187_x_at	7.67484	7.624851	7.680971	7.843587	7.802406	7.658146	7.771253	7.619003	7.592939
172188_x_at	4.476777	4.495955	4.538571	4.593232	4.57514	4.450603	4.583597	4.575646	4.549036
172189_at	5.842846	5.855566	5.785773	5.731742	5.855112	5.808806	5.678364	5.877283	5.846601
172190_x_at	10.189543	10.672201	10.430917	10.57867	10.739637	10.312105	10.526052	10.115734	10.585411
172191_x_at	5.698051	5.333532	5.277659	5.505705	5.206714	5.103443	4.982306	5.085891	5.30692
172192_x_at	5.141068	5.144172	5.018686	5.132394	5.201562	5.000094	5.223166	5.14089	5.047074
172193_at	6.464351	5.626073	6.436801	6.795883	6.768284	6.711699	6.63705	6.378927	6.897857
172194_x_at	4.639722	4.975342	4.951182	4.993882	4.993217	4.989564	5.318717	5.167564	5.135494
172195_x_at	7.138657	7.154628	7.041456	7.152278	7.216425	7.173438	7.354068	7.144384	6.932242
172196_x_at	11.437979	11.19873	10.464029	11.186064	11.535362	11.271264	11.478958	11.408437	11.321066
172197_x_at	14.432823	14.250969	14.01863	14.132585	14.269771	14.399662	14.208315	14.222274	14.18115
172198_x_at	11.257212	10.986374	10.740979	10.950523	11.265564	11.048306	11.125698	11.072662	11.006991
172199_x_at	4.996648	4.781249	4.893575	4.822511	4.799245	4.77201	4.870454	5.148088	5.226866
172200_x_at	4.94601	7.051234	6.208469	6.821563	7.297541	7.453835	7.601242	7.471445	7.984809
172201_x_at	5.985094	7.080009	6.918348	7.334665	7.318596	7.25638	7.142102	7.174438	7.656647
172202_x_at	5.678513	5.826618	5.950602	5.845786	5.752706	5.919111	5.940625	5.938368	5.749597
172203_x_at	8.821072	8.962186	8.979221	9.084981	9.071277	8.941324	8.948222	8.791974	9.131703
172204_at	7.556468	7.482453	7.691071	7.589704	7.496757	7.589936	7.649733	7.600854	7.412176
172205_at	5.815177	5.836249	5.836213	5.931698	5.861087	5.810322	5.801662	5.668483	5.674622
172206_x_at	5.457581	5.564554	5.496527	5.390501	5.405895	5.414593	5.584857	5.498801	5.27122
172207_x_at	9.383739	9.47279	8.905977	9.422648	9.894472	9.610427	9.85664	10.039601	9.413254
172208_x_at	7.418719	7.913517	7.734302	7.79231	8.124797	8.214408	8.417241	8.016484	8.076128
172209_x_at	14.581229	14.492277	14.353283	14.404181	14.489506	14.48233	14.517426	14.580178	14.383164
172210_x_at	5.570413	5.626481	5.680595	5.583775	5.676764	5.650884	5.614699	5.593453	5.463797
172211_x_at	5.74504	5.754295	6.054088	5.840553	5.802388	5.831077	5.964564	6.015353	5.756054
172212_x_at	5.053024	4.945139	4.948312	4.994925	5.026003	4.881551	5.049041	5.011326	5.068861
172213_x_at	9.101692	9.751149	9.559241	8.866392	8.937117	9.000295	9.428384	10.087657	9.634504
172214_x_at	8.563848	7.960557	8.0014	7.377371	7.413164	7.277722	6.794751	6.875885	6.963558
172215_x_at	5.189325	5.190705	5.290157	5.154554	5.238739	5.073954	5.222138	5.154608	5.111348
172216_x_at	4.845181	4.796446	4.8323	4.854232	4.820604	4.820194	4.892483	4.769668	4.820727
172217_x_at	5.817936	5.740572	5.725089	5.764466	5.68852	5.570198	5.812216	5.736396	5.358436
172218_x_at	11.638137	11.181817	11.191399	11.13908	10.911024	10.860635	10.700391	10.582506	10.953725
172219_x_at	4.67431	4.645951	4.820743	4.724448	4.689758	4.667937	4.738977	4.729942	4.815341
172220_x_at	7.462451	7.335427	7.342896	7.344616	7.295857	7.266601	7.435642	7.539933	7.210895
172221_x_at	4.752632	4.955859	4.948627	4.773943	4.68318	4.798946	4.712047	4.828852	4.72339
172222_at	5.242104	5.151549	5.2984	5.24461	5.082736	5.245917	5.384157	5.391394	5.060643
172223_x_at	7.555697	8.466943	8.15823	8.32322	8.656079	8.825358	9.048052	9.015095	8.651034
172224_x_at	8.268647	8.432645	8.468411	8.467581	8.440008	8.354232	8.657805	8.450535	8.61116
172225_x_at	6.191167	6.384787	6.486388	6.335011	6.270712	6.290835	6.409249	6.39272	6.182345
172226_at	6.041321	6.113909	6.560962	6.34423	6.144626	6.482672	6.89239	6.546068	6.036854
172227_x_at	6.136981	6.357855	5.863117	6.271323	6.73576	8.395177	8.685397	9.567818	7.380948
172228_x_at	7.100981	7.230964	7.071669	7.174375	7.261913	7.107394	7.237814	7.083749	7.283756
172229_x_at	7.545925	10.630609	10.146127	10.484918	10.930693	10.932796	11.331954	11.075734	11.270717
172230_at	4.44443	4.40488	4.369068	4.424247	4.384114	4.359458	4.461962	4.374993	4.489539
172231_x_at	7.580503	8.136916	8.196989	8.319846	8.516829	8.455808	8.469444	8.29662	8.572539
172232_x_at	7.459943	9.772919	9.096385	9.50203	10.050371	10.277474	10.858855	10.146869	10.538754
172233_at	5.049443	4.980308	4.960665	4.905012	4.962317	4.893514	5.040328	5.012422	5.026956
172234_x_at	6.536085	7.41358	7.001627	7.475011	7.79252	7.994739	7.863113	7.809361	7.919533
172235_x_at	6.213996	7.023678	6.582366	6.739138	7.092072	6.946321	7.167356	7.043569	7.451781
172236_x_at	8.28774	8.25802	8.599697	8.357798	8.302744	8.270165	8.395332	8.507206	8.394091
172237_x_at	6.809463	8.181549	7.67298	7.866408	8.358429	8.495886	9.063493	8.428008	8.614818
172238_x_at	6.760156	8.085519	7.906218	8.264144	8.291495	8.355551	8.416826	8.32051	8.606086
172239_x_at	4.631905	4.76068	4.636135	4.663672	4.692601	4.628264	4.674817	4.608084	4.554988
172240_x_at	5.223775	5.138225	5.45341	4.997042	5.052507	5.132423	5.306368	5.095277	5.486173
172241_x_at	7.645214	7.467291	7.439994	7.382123	7.363168	7.476817	7.531693	7.639159	7.420566
172242_x_at	7.63405	8.49365	8.392998	8.574994	8.852529	8.8677	9.053463	8.815334	9.12769
172243_x_at	9.379535	8.706823	8.991599	8.969216	8.85523	8.718253	8.207812	8.358001	8.833091
172244_x_at	7.046334	7.003102	7.025562	7.011624	7.19188	7.152409	7.087166	6.961153	7.211258
172245_x_at	7.947435	10.457114	9.990601	10.415532	11.012395	11.006545	11.399991	11.059519	11.207959
172246_at	8.071752	7.824049	7.881585	7.739436	7.550882	7.69354	7.694173	7.709491	7.920344
172247_x_at	4.281039	4.297683	4.347402	4.283091	4.304247	4.305981	4.379929	4.279746	4.3024
172248_x_at	10.169204	9.485286	9.386662	9.032215	8.686412	8.788191	8.520178	8.58774	8.882676
172249_x_at	5.615747	5.552165	5.554978	5.636772	5.554218	5.518462	5.696925	5.619715	5.444426
172250_x_at	6.046074	6.029143	6.031775	5.978091	5.962723	5.722041	6.044037	5.99218	5.771161
172251_x_at	7.55956	7.717394	7.638524	7.644152	7.730661	7.904944	7.496897	7.698977	7.713717
172252_x_at	7.484788	7.277828	7.609618	7.463846	7.156438	7.386547	7.732241	7.484639	7.359005
172253_x_at	5.079193	5.053268	5.015849	5.096852	5.004399	4.983083	5.008002	4.962447	5.018453
172254_x_at	7.589667	9.706114	9.336797	9.489458	10.186947	9.952637	10.200589	9.965271	10.338297
172255_x_at	5.93739	5.820469	5.890563	6.01089	5.821663	5.861364	5.838607	5.962906	5.81603
172256_x_at	7.445964	7.437488	7.264619	7.372976	7.557005	7.465849	7.356372	7.570211	7.384281
172257_x_at	5.567558	5.657733	5.778229	5.460852	5.625508	5.673048	5.811177	5.630351	5.56565
172258_x_at	5.538336	5.330615	5.241682	5.505552	5.327117	5.302875	5.279385	5.38073	5.326823
172259_x_at	9.751625	9.477645	9.451847	9.439208	9.573388	9.59694	9.618974	9.543622	9.477569
172260_at	5.156243	5.068946	5.147993	5.197452	5.142311	5.245536	5.31299	5.302176	5.274942
172261_x_at	7.672361	7.623206	7.684529	7.621505	7.563656	7.585852	7.652064	7.596955	7.384696
172262_x_at	7.239033	6.93408	7.136967	6.977714	6.981178	7.033124	7.040273	7.101242	6.957185
172263_x_at	5.554204	5.610402	5.527461	5.5676	5.470832	5.486123	5.832559	5.499916	5.253182
172264_x_at	4.627308	4.52265	4.713059	4.628742	4.727101	4.576256	4.764031	4.66246	4.655152
172265_x_at	7.040241	8.105282	7.865918	7.827768	8.267273	8.097034	8.221745	8.027184	8.45662
172266_x_at	8.183155	7.972572	8.139598	8.214499	7.978885	7.694864	7.914286	7.93942	7.945213
172267_x_at	6.977164	7.0928	7.024028	7.139322	7.095432	7.076883	7.118779	7.165657	6.953409
172268_x_at	13.065599	12.581822	12.411751	12.521695	12.34247	12.277526	12.692224	12.290908	12.465383
172269_x_at	5.365105	5.227992	5.135067	5.15118	5.065694	5.353373	5.359814	5.232657	5.032613
172270_x_at	6.394856	6.49227	6.523194	6.48987	6.678616	6.72929	6.725081	6.97415	7.07954
172271_x_at	10.577378	10.379481	10.606397	10.598689	10.588772	10.462519	10.544786	10.407487	10.358422
172272_x_at	5.301103	5.167098	5.148629	5.304944	5.238458	5.227114	5.44218	5.203893	5.196718
172273_x_at	7.503521	7.851697	7.796731	7.857704	8.018287	8.08483	8.246098	8.125187	8.20406
172274_x_at	4.55928	4.569602	4.560942	4.788142	4.524845	4.575763	4.607694	4.630055	4.554628
172275_x_at	7.896835	7.934527	7.919116	7.998742	8.120991	8.153383	7.991179	8.006393	8.100317
172276_x_at	8.17135	8.288468	7.969476	7.85795	7.711354	8.056806	7.419982	7.810076	7.44477
172277_x_at	5.615937	5.66435	5.840352	5.640975	5.578346	5.467501	5.767011	5.714957	5.513806
172278_x_at	4.716184	4.874314	4.807627	4.746788	4.907006	4.786874	4.861995	4.874284	4.849543
172279_x_at	4.536997	4.455257	4.556887	4.575049	4.538412	4.615234	4.527828	4.569182	4.46748
172280_x_at	11.061455	10.931369	11.011001	11.03843	11.03291	10.705395	10.80905	10.712326	10.837073
172281_at	4.334236	4.267972	4.232188	4.33804	4.314148	4.259016	4.322319	4.273186	4.424134
172282_x_at	6.851556	6.794107	7.004664	6.712499	6.700886	6.758822	6.884301	6.902677	6.643693
172283_x_at	4.700315	4.660588	4.730408	4.641758	4.683129	4.723329	4.692655	4.655335	4.663559
172284_x_at	9.582042	9.036974	8.907527	8.808235	8.53569	8.071841	8.426464	8.110985	8.682176
172285_x_at	6.468524	6.512423	6.45229	6.572079	6.522409	6.430829	6.529162	6.534635	6.48514
172286_x_at	7.427023	7.294502	7.348255	7.436166	7.198891	7.33014	7.413472	7.542728	7.379756
172287_x_at	7.411351	7.91669	7.906098	7.761406	7.858751	7.763683	7.818556	8.196782	8.037206
172288_x_at	7.432515	8.83065	8.510537	8.631395	9.071382	9.125127	9.424452	9.236699	9.477825
172289_x_at	7.177619	7.700346	7.584309	7.676139	7.793372	7.713726	7.981254	7.599858	7.817851
172290_x_at	6.02075	5.796987	5.944468	6.0022	5.985003	5.674493	5.933848	5.860105	5.917942
172291_x_at	6.291097	6.309626	6.511259	6.249918	6.234917	6.318653	6.295754	6.420126	6.065286
172292_x_at	8.078763	8.246943	7.677201	8.559725	8.362821	8.287225	8.427741	8.126189	8.449266
172293_x_at	7.084993	7.18039	7.268787	7.26579	7.007786	6.960198	7.302608	7.058723	6.877742
172294_x_at	5.315935	5.231747	5.145541	5.134653	5.15801	5.247193	5.404801	5.416283	5.704863
172295_at	5.214675	5.098267	5.109834	5.212935	5.156175	5.254583	5.208798	5.298753	5.188483
172296_x_at	5.927852	5.875794	5.808294	5.855331	5.910705	6.040967	5.909843	5.765525	5.671634
172297_x_at	8.862232	10.877953	10.497714	10.798833	11.158021	11.102469	11.15414	10.941553	11.345975
172298_x_at	8.518226	8.954565	9.012532	8.850807	8.808715	8.753345	8.647693	8.679872	8.747854
172299_x_at	8.831251	9.120584	9.103501	8.711228	8.750909	8.884901	9.105025	9.266231	9.086175
172300_x_at	7.136243	7.242758	7.259568	7.372822	7.356477	7.421955	7.307109	7.155717	7.059913
172301_at	6.438747	6.31602	6.212335	6.294046	6.247966	6.492077	6.415604	6.194394	6.548896
172302_x_at	5.744054	5.907179	5.938798	5.88817	6.013531	5.957343	6.147715	6.003295	6.150428
172303_x_at	7.805531	8.670152	8.904325	9.037773	9.177029	8.909333	8.990955	8.806327	8.996988
172304_x_at	8.628725	9.504798	9.112684	9.305126	9.946523	9.840448	10.002537	9.904984	9.876347
172305_x_at	8.18464	7.940003	7.85357	7.86827	8.001	7.73246	8.025316	8.029763	8.096787
172306_x_at	4.694821	4.565123	4.611416	4.65321	4.673503	4.565261	4.7435	4.649679	4.51503
172307_x_at	5.709316	5.448736	5.697701	5.545318	5.514025	5.561622	5.522209	5.493123	5.455862
172308_x_at	6.281323	6.390196	6.351216	6.403862	6.273034	6.203201	6.54016	6.585272	6.120305
172309_x_at	8.038119	8.420793	8.135318	6.839405	6.822697	6.70842	6.97174	6.334428	7.403072
172310_x_at	5.569721	5.346055	5.54269	5.511723	5.308437	5.470495	5.503297	5.468311	6.012933
172311_x_at	4.602925	4.648773	4.669855	4.664919	4.677898	4.683083	4.71154	4.696195	4.636665
172312_x_at	6.258002	7.577251	7.356107	7.686225	7.886014	7.958351	7.867132	7.566157	7.668641
172313_x_at	5.516786	5.395496	5.532839	5.399334	5.286413	5.241534	5.29866	5.460703	4.966053
172314_x_at	4.828018	4.897005	5.038265	5.064288	5.01953	4.965855	5.064181	5.03339	4.97829
172315_x_at	5.795491	5.619356	5.611438	5.456966	5.479109	5.408171	5.546835	5.473055	5.50908
172316_x_at	5.869085	5.756985	6.003585	5.848739	5.715131	5.898422	6.04677	5.979749	6.054173
172317_x_at	5.112649	5.668505	5.602445	5.599187	5.591245	5.457239	5.417836	5.409443	6.014865
172318_x_at	6.604152	6.590581	6.742958	6.520304	6.557618	6.570236	6.53286	6.573555	6.661736
172319_x_at	4.662467	4.52759	4.801905	4.669892	4.671741	4.527789	4.677635	4.550468	4.582425
172320_x_at	6.582128	6.574721	6.488605	6.626574	6.59664	6.249365	6.546745	6.499323	6.258385
172321_x_at	11.190559	10.619439	9.552129	10.020704	11.263009	11.259054	11.222578	11.563606	10.673953
172322_x_at	5.809282	5.407165	5.345969	5.552726	5.542695	5.499061	5.562733	5.447077	5.457509
172323_x_at	11.503391	10.934104	9.835547	10.404296	11.608522	11.681987	11.602757	11.905505	11.135305
172324_x_at	13.261844	12.741154	12.880812	12.709688	12.515157	12.519324	12.807828	12.703962	12.785391
172325_x_at	10.286237	10.575359	9.761144	10.883074	11.216873	10.907483	10.848753	10.610746	10.716739
172326_x_at	7.146723	7.063232	6.945995	6.688694	6.559092	6.498093	6.64143	6.744538	6.650623
172327_x_at	9.12562	11.903032	11.215113	11.797379	12.279259	12.242726	12.81217	12.549842	12.527201
172328_x_at	5.529441	5.606265	5.725313	5.670958	5.591728	5.511951	5.776354	5.624095	5.400644
172329_x_at	5.884537	5.953086	6.011867	5.981026	5.932068	5.855746	6.127659	6.059281	5.480509
172330_x_at	5.164112	5.250438	5.176977	5.138053	5.260494	5.216228	5.291627	5.186225	4.998266
172331_x_at	5.411073	5.39561	5.420532	5.475899	5.270555	5.496269	5.677243	5.47252	5.541396
172332_at	4.488646	4.324735	4.402928	4.336102	4.420682	4.324216	4.353842	4.310914	4.384359
172333_x_at	9.457943	12.153243	11.654451	12.04053	12.489842	12.726127	13.061787	12.776472	12.806482
172334_x_at	13.436037	12.849108	13.068315	12.84117	12.614015	12.565255	12.898714	12.753782	12.972275
172335_x_at	7.333617	7.02969	7.268429	7.128019	6.939771	7.247639	7.078813	7.301167	6.923881
172336_x_at	7.969209	7.931643	8.044801	7.895092	7.92918	7.877094	7.961958	7.862414	7.692844
172337_x_at	4.807438	4.854956	4.91445	4.915915	4.779987	4.864781	4.803776	4.869462	4.670772
172338_x_at	5.38533	5.165685	5.269294	5.234902	5.133569	5.13449	5.254985	5.152408	5.112872
172339_s_at	4.781688	4.742858	4.856873	4.89075	5.007461	5.002937	5.037507	5.109769	5.114419
172340_x_at	5.375625	5.360723	5.289869	5.211044	5.192344	5.218369	5.231982	5.192009	5.604268
172341_x_at	6.336015	6.227163	6.345543	6.338126	6.186116	6.141428	6.542492	6.369877	6.532322
172342_x_at	5.930625	6.166216	6.243041	6.292038	6.352668	6.120633	6.366822	6.368619	5.788963
172343_x_at	10.302825	9.60654	10.087205	9.841724	9.17411	8.971806	8.817136	8.943975	9.512231
172344_x_at	9.922183	9.031955	8.704015	8.138386	9.480156	9.429885	9.689403	10.239276	9.047085
172345_x_at	5.885932	5.610264	5.638112	5.748561	5.538527	5.560741	5.720703	5.570055	5.810108
172346_x_at	10.282319	10.548138	9.711042	11.039245	11.652462	11.4326	11.390054	11.044595	11.313607
172347_at	4.981474	4.92812	5.116679	4.921395	5.026601	5.106008	5.18638	5.078322	4.621668
172348_x_at	6.009753	5.877222	6.018644	6.07263	6.057946	5.849279	6.004605	6.138271	5.794933
172349_x_at	8.059168	8.103132	8.170062	8.203562	8.508634	8.305897	7.922948	7.670624	8.12923
172350_x_at	6.61792	6.70915	6.691499	6.671204	6.692689	6.594444	6.528576	6.591448	6.654001
172351_x_at	6.41379	7.202028	7.098248	7.231906	7.190018	7.092868	6.843393	7.052787	7.535586
172352_at	6.691005	5.665316	5.761261	5.676736	5.640724	5.501063	5.708471	5.611542	5.681451
172353_x_at	12.489006	12.614974	12.104552	12.775642	12.926307	12.812597	12.842035	12.638587	12.852492
172354_x_at	7.144838	7.474596	7.642549	7.781602	7.649925	7.707657	7.723319	7.600766	7.456094
172355_x_at	7.089695	6.990237	7.367045	6.953872	6.759802	6.728529	6.509388	6.768628	6.748943
172356_at	5.017447	4.644298	4.693382	4.773986	4.595655	4.659669	4.754363	4.626528	4.583644
172357_x_at	13.317652	12.803364	13.033855	12.802318	12.605128	12.610038	12.901921	12.779704	12.965274
172358_x_at	6.171349	6.343956	6.588967	6.461967	6.256026	6.448513	6.412318	6.12684	6.352252
172359_x_at	4.644108	4.5833	4.765572	4.744367	4.755114	4.637845	4.691309	4.67385	4.60469
172360_x_at	11.577769	10.989316	9.912921	10.465777	11.679366	11.638484	11.671483	12.041159	11.117458
172361_at	5.777784	5.781451	5.793311	5.746851	5.683653	5.78411	5.810419	5.796529	5.806244
172362_x_at	4.805691	4.862745	4.699173	4.829782	4.821848	4.87715	4.781938	4.902847	4.820429
172363_x_at	9.733779	9.251025	9.360817	9.17307	8.910804	8.989399	8.95667	9.048774	9.268559
172364_x_at	8.373813	8.313393	8.47945	8.455986	8.267111	8.09439	8.095249	8.018285	8.152531
172365_x_at	6.366889	6.554468	6.525668	6.677358	6.881409	6.694293	6.592393	6.416785	6.715738
172366_x_at	5.134757	5.268882	5.241055	5.066476	5.108104	5.120026	5.227627	5.203998	5.103712
172367_x_at	7.744261	7.313031	7.357646	7.38582	7.301492	7.130459	6.782446	7.087403	7.423391
172368_x_at	5.393894	5.402374	5.434039	5.252624	5.299772	5.338499	5.530786	5.367422	5.263049
172369_x_at	7.701534	8.320271	8.004302	8.458592	8.405749	8.428881	8.349251	8.307129	8.527437
172370_x_at	4.328561	4.359469	4.380652	4.307927	4.325998	4.365643	4.366208	4.314669	4.331366
172371_x_at	6.578169	6.682649	6.691141	6.904186	6.808266	6.390128	6.413157	6.376675	6.844555
172372_at	4.622285	4.542096	4.564324	4.540824	4.630857	4.648293	4.714277	4.636386	4.508116
172373_x_at	4.854254	4.89859	4.978859	4.855059	4.79644	4.828517	4.878299	4.885925	4.843359
172374_x_at	4.633303	4.564129	4.669652	4.575986	4.609798	4.542039	4.755703	4.634134	4.622786
172375_x_at	9.473839	8.464465	8.608308	8.305144	8.085046	8.182836	7.768771	8.796137	8.379437
172376_x_at	6.706295	7.948218	7.450456	7.51959	7.960373	7.884702	7.895196	7.844736	8.300394
172377_x_at	7.759247	10.255479	9.891459	9.992666	10.577535	10.631183	10.814362	10.556706	11.024723
172378_x_at	7.127931	7.156759	7.135852	7.143621	6.993974	7.182579	7.214236	7.157526	7.181272
172379_at	8.724117	8.620869	8.566894	8.711586	8.620568	8.51093	8.731993	8.67516	8.528652
172380_x_at	7.625537	8.947643	8.395025	8.4738	9.156399	8.998972	9.282261	9.29253	9.642461
172381_x_at	8.542708	10.955008	10.588649	10.76735	11.270308	11.191645	11.592985	11.269525	11.56578
172382_x_at	4.603808	4.55283	4.535341	4.61673	4.555922	4.623757	4.79793	4.618191	4.624571
172383_x_at	7.140311	6.963803	7.092437	7.155438	7.079203	7.053479	6.896711	7.11757	6.919276
172384_x_at	5.777342	5.624803	5.512563	5.648087	5.71589	5.486107	5.507018	5.459997	5.407245
172385_x_at	8.553993	7.730996	7.765676	7.372045	7.279875	6.986555	6.75014	6.988714	7.122814
172386_x_at	9.260173	9.019786	9.338948	9.30868	9.243477	8.847413	8.920414	8.720131	9.486472
172387_x_at	7.786312	7.830842	7.650613	7.834883	7.794242	7.739151	7.690865	7.748411	7.841033
172388_x_at	8.951345	7.89372	8.311382	7.420724	7.477373	8.16568	8.057263	8.631183	8.086948
172389_x_at	7.375094	7.561901	7.42308	7.471478	7.752935	7.976664	7.96385	8.203835	7.849311
172390_x_at	6.195526	6.107263	6.413562	6.334013	6.182918	6.266474	6.181209	6.218415	5.902622
172391_x_at	8.753348	8.173268	8.046555	8.039163	8.401543	8.337433	8.411989	8.643277	8.105154
172392_x_at	6.896389	6.679925	6.986985	6.917952	6.848281	6.78648	7.04388	6.902239	6.51494
172393_x_at	7.99272	7.875252	7.680233	7.917173	7.897726	7.879594	7.671731	7.836471	7.815129
172394_x_at	4.83949	4.796706	4.71705	4.758191	4.863644	4.790279	4.726603	4.734334	4.861028
172395_at	5.573228	5.575491	5.58439	5.40714	5.617076	5.223601	5.618223	5.343995	5.760102
172396_at	4.664267	4.592573	4.844054	4.684429	4.737509	4.609244	4.831984	4.630393	4.659557
172397_x_at	5.040991	4.847758	4.871604	4.891799	4.941155	5.040782	5.128013	5.028918	4.7827
172398_x_at	7.748955	7.955038	7.718377	7.716584	7.743562	7.686485	7.767108	7.690772	7.696194
172399_x_at	6.767892	7.723222	7.271643	7.832933	7.986347	8.24349	7.876023	7.782245	8.227342
172400_x_at	13.124827	12.872527	13.264169	12.669247	12.60347	12.911564	12.840127	12.855674	13.065395
172401_x_at	4.963165	5.114588	5.193202	5.153104	5.274925	5.21629	5.190039	5.41991	5.160955
172402_at	6.430027	6.404684	6.534506	6.307624	6.276003	6.393169	6.511193	6.425393	6.810599
172403_x_at	6.683884	6.327987	6.298242	6.530553	6.287654	6.304802	6.039028	6.327781	6.336461
172404_x_at	7.506114	7.624358	7.504817	7.635943	7.597447	7.628408	7.467388	7.538174	7.640771
172405_x_at	9.254138	9.239264	9.568412	8.951238	8.480177	8.102394	7.807893	7.256173	8.859624
172406_x_at	6.692865	6.551997	6.441965	6.480443	6.463979	6.496154	6.853083	6.699822	6.130628
172407_x_at	9.569068	9.247621	9.496998	9.400299	9.178034	9.300497	8.949024	9.355727	9.357352
172408_x_at	6.356972	6.306198	6.245963	6.225508	6.23243	6.340711	6.435887	6.506248	6.134678
172409_x_at	5.330771	5.05904	5.25619	5.236153	5.212984	5.213375	5.339667	5.252422	5.302297
172410_x_at	6.605837	6.767288	6.809376	6.765384	6.668004	6.858518	6.869658	6.87412	6.898827
172411_x_at	5.34592	5.725181	5.663601	5.703198	5.704253	5.69761	5.498083	5.772625	5.814806
172412_x_at	5.338432	5.484139	5.70875	5.615734	5.43967	5.465149	5.452309	5.49313	5.408202
172413_at	5.601205	5.630386	5.643635	5.719436	5.590941	5.653177	5.730237	5.645725	5.65022
172414_x_at	4.54897	4.493169	4.375112	4.538773	4.676894	4.460445	4.554575	4.527776	4.751647
172415_x_at	7.771454	7.691653	7.909304	7.767865	7.695867	7.728083	7.883837	7.708267	7.559412
172416_x_at	4.876981	4.801805	4.914834	4.885924	4.87648	4.959307	4.884933	4.865741	4.831655
172417_x_at	10.171627	9.080136	9.113352	8.044387	9.940058	10.144397	10.33142	10.998721	9.395248
172418_x_at	5.142458	7.108316	6.296501	6.760984	7.188452	7.02495	6.829083	6.871896	7.789413
172419_x_at	7.125862	7.328707	7.203318	7.218426	7.165727	7.221532	7.439729	7.390001	6.951682
172420_x_at	5.55199	5.519645	5.342505	5.423082	5.401252	5.510569	5.567891	5.519333	5.262123
172421_x_at	4.767781	4.764765	4.764974	4.722041	4.715951	4.72832	4.927083	4.734349	4.80953
172422_x_at	9.161364	8.099855	8.199921	7.746919	7.475546	7.297368	7.27333	7.03127	7.615256
172423_x_at	5.051287	5.048501	5.070398	5.064849	5.106925	5.020512	5.022499	5.080332	5.102842
172424_x_at	4.519101	4.460731	4.4959	4.478473	4.508504	4.478194	4.574286	4.483728	4.496136
172425_x_at	5.376552	5.27242	5.218006	4.990364	5.076714	4.794706	4.799159	4.658439	5.089434
172426_x_at	10.6553	10.378842	9.995229	10.020704	9.835866	9.755507	9.654705	9.670262	9.873127
172427_x_at	9.167314	8.421343	8.686501	8.313665	8.178671	8.399212	8.13974	8.974292	8.702115
172428_x_at	7.224375	7.336135	7.378808	7.389114	7.433377	7.417032	7.282131	7.420771	7.379168
172429_x_at	7.572665	7.290993	7.525394	7.394261	7.555792	7.491797	7.561474	7.520149	7.692748
172430_x_at	7.130882	7.027196	7.091065	6.974473	6.972008	7.13222	7.129236	7.057706	7.015079
172431_x_at	7.550326	11.738206	11.069685	11.406508	12.212281	12.509239	12.877237	12.118951	12.58117
172432_x_at	7.521057	7.51534	7.579513	7.37755	7.51122	7.468307	7.542778	7.555599	7.395222
172433_x_at	5.767659	5.8843	5.732058	5.832778	5.913431	5.730572	6.011015	5.979332	5.624217
172434_at	8.216091	7.475371	7.630265	7.324587	6.863098	6.611011	6.645188	6.640982	7.204644
172435_x_at	4.508389	4.503105	4.496687	4.58279	4.509905	4.53788	4.639863	4.565746	4.448029
172436_x_at	7.570879	7.928241	7.894491	8.136616	8.347293	8.225382	8.161358	8.090098	8.199077
172437_x_at	5.496062	5.496094	5.679009	5.477881	5.457457	5.388399	5.747439	5.567152	5.611164
172438_x_at	5.541516	5.47287	5.694454	5.42856	5.450895	5.504423	5.470692	5.588501	5.456402
172439_x_at	5.590924	5.358561	5.607882	5.513079	5.401995	5.483164	5.633052	5.452723	5.626648
172440_x_at	9.527825	10.759644	10.191311	10.34447	10.657931	10.896609	10.869663	10.551581	11.011036
172441_x_at	4.775337	4.638215	4.746596	4.739232	4.761245	4.627226	4.631052	4.693829	4.707702
172442_x_at	7.808847	8.541862	7.182041	8.22078	8.9863	9.0047	8.782224	8.848989	8.429295
172443_x_at	7.770691	8.446231	7.158328	8.386024	9.043524	8.922753	8.763965	8.760219	8.397517
172444_x_at	5.02413	5.074689	5.001616	5.048443	4.993998	5.072409	5.124385	5.169116	4.94356
172445_x_at	4.802732	4.605403	4.787979	4.665564	4.753952	4.704705	4.72226	4.790749	4.964989
172446_x_at	4.489143	4.55304	4.52857	4.512159	4.583578	4.609754	4.520779	4.6406	4.578227
172447_at	5.688955	5.371794	5.550458	5.378879	5.332661	5.313257	5.459962	5.398125	5.286186
172448_x_at	4.795956	4.823571	4.747941	4.781521	4.757088	4.67731	5.016617	4.958739	4.723751
172449_x_at	6.975818	6.997148	6.76421	6.937859	6.892653	7.172228	6.776606	7.139395	7.142136
172450_x_at	6.430759	6.294241	6.284114	6.228538	6.328284	6.249005	6.439521	6.253193	6.155817
172451_x_at	6.684638	6.827555	6.926912	6.642907	6.638529	6.814977	6.933946	6.82327	6.768886
172452_x_at	6.511625	6.106089	5.916013	6.243459	6.621888	6.527715	6.530801	6.234417	6.444097
172453_x_at	6.173133	7.022944	6.78297	6.935821	6.99474	7.078717	6.872649	6.895359	7.516752
172454_x_at	8.079066	7.95988	7.838471	7.987096	7.842942	7.945333	7.839537	7.95004	7.951779
172455_x_at	9.009996	9.077115	9.525916	9.684917	9.575579	9.643422	9.677151	9.527486	9.728853
172456_x_at	5.145074	4.895655	5.057791	5.016544	5.071964	5.02275	4.92583	4.939995	4.918461
172457_x_at	7.451052	7.555215	7.349471	7.303679	7.502873	7.447945	7.767655	7.711679	7.042131
172458_at	5.219667	5.258206	5.22969	5.316332	5.37078	5.167353	5.260442	5.172855	5.278614
172459_at	5.386544	5.490493	5.50701	5.652312	5.543845	5.511558	5.593825	5.76525	5.470073
172460_x_at	7.908491	8.81517	8.530056	8.62687	8.831353	8.924749	9.112235	8.695832	8.96278
172461_x_at	4.962551	4.969612	4.964951	4.968711	4.905041	5.029636	5.090543	4.871995	4.939726
172462_x_at	7.453208	8.188156	7.97098	8.144639	8.1956	8.156434	8.047295	8.058488	8.341727
172463_x_at	8.904707	8.950201	8.8417	8.900588	8.945434	8.862392	8.880297	9.051565	8.961782
172464_x_at	5.804588	6.055669	5.739376	5.761193	5.960308	5.893311	5.865426	6.404851	5.900159
172465_x_at	6.824828	6.799287	6.870049	6.834281	6.643238	6.787751	6.792639	6.83366	6.658776
172466_x_at	4.630153	4.606101	4.651812	4.718389	4.731634	4.647363	4.583802	4.621905	4.678842
172467_x_at	5.19225	5.679055	5.509423	5.702414	5.977682	5.805738	5.734169	5.644241	6.427702
172468_x_at	8.402865	8.65548	8.557052	8.57971	8.751038	8.639799	8.38813	8.475362	8.707928
172469_x_at	10.369297	9.533841	8.971504	8.619182	10.380044	10.190515	10.460464	11.066355	9.773514
172470_x_at	5.029175	5.083894	4.901414	5.006296	5.006742	5.009001	5.068741	5.026007	4.926282
172471_x_at	4.919515	4.839749	4.832589	4.910801	4.676327	4.626717	4.812107	4.857133	4.823399
172472_x_at	14.673429	14.486222	14.50742	14.456677	14.393649	14.292461	14.317381	14.370987	14.335786
172473_at	8.722973	8.875434	8.874679	8.858236	8.684845	8.724946	9.034844	8.771782	8.553524
172474_x_at	9.479286	8.721684	8.433127	8.229358	9.175301	8.971254	9.37227	9.682478	8.701176
172475_x_at	13.666018	13.438945	13.110282	13.048325	13.326193	13.266749	13.286917	13.180854	13.26262
172476_x_at	8.63771	10.879381	10.604014	10.879424	11.200459	11.245395	11.126406	10.812883	11.376937
172477_x_at	8.224379	10.182069	9.716656	10.02282	10.42841	10.25353	10.479836	10.099198	10.638572
172478_x_at	6.960773	6.490391	6.433018	6.639244	6.720323	6.447325	6.344295	6.357148	6.633751
172479_x_at	5.120604	5.062578	5.050188	4.990849	5.003084	4.906505	5.088341	4.914599	5.064611
172480_x_at	4.449721	4.462479	4.377616	4.373096	4.41736	4.456861	4.35612	4.398578	4.361003
172481_x_at	7.970567	7.517002	7.465604	7.256568	7.181636	7.201195	6.900196	7.141476	7.56001
172482_x_at	7.595717	7.717186	7.611872	7.704481	7.897797	7.739187	7.992943	7.64807	8.112822
172483_x_at	5.754197	5.708358	5.76207	5.885395	5.821779	5.937104	6.032339	5.843646	5.685192
172484_x_at	5.43449	5.348686	5.265175	5.348101	5.526106	5.500168	5.420551	5.599686	5.435412
172485_x_at	6.057634	5.778717	5.794429	5.747437	5.744398	5.912609	5.767155	5.810438	5.74219
172486_x_at	7.859356	10.624143	10.181462	10.440988	10.915746	10.924745	11.127743	10.966705	11.062701
172487_x_at	5.965881	5.931354	6.048109	5.962488	5.980145	5.988707	6.04863	5.946946	5.82137
172488_x_at	5.070871	5.131317	5.144469	5.313007	5.199715	5.051574	5.13883	5.163252	5.208878
172489_x_at	9.303152	9.290846	9.280521	9.245298	9.210385	9.272443	9.065797	9.195916	9.393104
172490_at	4.316464	4.304283	4.311348	4.298926	4.267388	4.350661	4.377003	4.29793	4.291789
172491_x_at	6.616457	6.400137	6.325875	6.560704	6.530523	6.319201	6.391811	6.498155	6.326175
172492_at	7.350429	7.302573	7.402231	7.238837	7.278881	7.452332	7.689499	7.358625	6.854567
172493_x_at	8.7402	8.789631	8.717156	8.821837	8.817088	8.728649	8.81348	8.988667	8.871485
172494_at	4.396164	4.374326	4.426131	4.370678	4.372361	4.332403	4.369524	4.36619	4.308707
172495_x_at	5.6781	5.639713	5.867638	5.685217	5.61706	5.702327	5.584645	5.565486	5.586704
172496_x_at	7.044019	7.007221	6.860526	7.138642	7.024735	6.757	6.981453	7.108923	6.625937
172497_x_at	10.720193	11.140477	10.314158	11.662815	11.911038	11.557253	11.451586	10.748241	11.492135
172498_x_at	4.87656	4.814374	4.89626	4.679446	4.704241	4.693665	4.803571	4.802718	4.863417
172499_x_at	4.623321	4.622425	4.693174	4.588453	4.654047	4.631489	4.689073	4.60497	4.668377
172500_x_at	4.249977	4.297846	4.385941	4.340622	4.359536	4.307753	4.461673	4.304047	4.234364
172501_at	4.529475	4.532377	4.623537	4.55343	4.606216	4.521448	4.631906	4.570563	4.498002
172502_x_at	4.518696	4.592284	4.58781	4.609468	4.516705	4.633888	4.641982	4.659262	4.694568
172503_x_at	10.386204	9.303638	8.93626	8.531413	8.917765	8.619915	8.976285	9.26836	8.761962
172504_x_at	10.542232	10.537801	10.628944	10.541363	10.708058	10.615216	10.59094	10.625218	10.720082
172505_x_at	4.617365	4.688892	4.609603	4.7095	4.716575	4.651867	4.694844	4.701581	4.662045
172506_x_at	8.666002	9.639252	9.141378	9.702782	9.946371	9.912243	9.769146	9.861692	10.113879
172507_x_at	5.032018	5.001278	4.969048	4.938886	5.04303	4.915801	4.888955	4.923841	5.096371
172508_x_at	5.060156	5.198418	5.21574	5.195033	5.263596	5.194296	5.319309	5.200787	5.000155
172509_at	7.07892	7.087832	7.182244	7.208142	6.782426	7.043674	7.360929	7.065444	6.604587
172510_x_at	7.344322	7.171448	7.156759	7.150284	7.076867	7.132447	7.3841	7.40368	6.726845
172511_x_at	9.219322	8.916107	8.885755	8.637578	8.591207	8.524418	8.565039	8.50536	8.577014
172512_x_at	6.074842	6.150122	6.018422	6.074377	6.091688	6.244329	6.038998	6.057062	6.142075
172513_at	6.033537	6.074828	6.010956	6.23572	5.988386	6.164162	6.185491	6.064441	5.962753
172514_x_at	8.870342	8.237091	8.585751	8.147362	8.21991	8.03449	8.321607	8.121725	8.556377
172515_x_at	6.69745	6.724805	7.424569	7.041639	6.871382	7.026322	7.061098	7.099392	7.125975
172516_x_at	9.822526	9.745269	9.978387	10.051879	9.817846	9.580434	9.401773	9.336734	9.885298
172517_x_at	9.865509	9.782079	9.944663	10.022761	9.639332	9.524835	9.321111	9.209938	9.844926
172518_x_at	7.501986	7.17592	7.250708	7.403314	7.307482	7.266538	7.337283	7.385466	7.213399
172519_x_at	4.469172	4.507236	4.683123	4.541528	4.460532	4.647919	4.599369	4.571481	4.48144
172520_x_at	8.663775	8.772969	8.669707	8.827321	9.025758	9.110103	9.038647	9.348596	9.169223
172521_x_at	7.084389	7.031663	7.030874	7.057768	7.092459	7.010247	7.122655	7.090604	7.04264
172522_x_at	5.843577	5.962943	5.763685	5.81669	5.740603	5.793149	5.795931	5.767178	5.810443
172523_x_at	5.427996	5.707569	5.725136	5.609143	5.552925	5.706379	5.747358	5.732555	5.912538
172524_x_at	7.190748	6.829479	7.073303	7.074686	7.050701	6.803099	7.084186	7.098418	6.933118
172525_x_at	7.536336	8.769111	8.566629	8.747706	8.897416	9.061117	9.21443	9.307343	9.410201
172526_x_at	9.69641	9.803714	9.725461	9.691095	9.814335	9.590364	9.390586	9.664823	9.747679
172527_x_at	8.66126	11.345157	10.977252	11.265868	11.792722	11.695408	12.010952	11.873735	12.06696
172528_x_at	4.744974	4.827435	4.891683	4.932466	4.798015	5.029469	4.923485	4.905254	4.935375
172529_x_at	5.942389	5.90885	6.173212	6.268384	5.934243	5.66141	5.822009	5.946229	5.869071
172530_x_at	6.395314	6.313787	6.27459	6.28085	6.37622	6.335824	6.459443	6.27197	6.056603
172531_x_at	4.939964	4.845149	5.080178	4.845451	4.842018	4.887862	4.828046	4.825196	4.925465
172532_x_at	4.465961	4.655356	4.705453	4.6082	4.518468	4.596408	4.720183	4.518527	4.607812
172533_x_at	4.706335	4.528438	4.659627	4.774478	4.732093	4.812097	4.62314	5.701965	4.65709
172534_x_at	6.654957	7.255497	7.076744	7.305688	7.462141	7.303667	7.414696	7.224047	7.502342
172535_s_at	8.641893	8.369705	8.206246	8.379561	8.440264	8.381806	8.495652	8.509353	8.440491
172536_x_at	7.95473	8.066841	7.926954	7.717393	7.702358	7.788532	7.419116	7.592973	7.625965
172537_x_at	7.507466	8.709178	8.419296	8.581605	9.033071	8.902612	8.726493	8.55283	9.251978
172538_x_at	4.771389	4.821239	4.837098	4.72482	4.737872	4.776253	4.812397	4.905517	4.667824
172539_x_at	8.53204	7.989315	8.130793	8.150062	8.272916	7.957331	7.653769	7.699246	8.283711
172540_x_at	7.562265	7.732452	7.559838	7.588107	7.704259	7.630896	7.573201	7.513291	7.480622
172541_x_at	9.544664	9.737945	9.598021	9.584517	9.705143	9.671801	9.177193	9.322189	9.60849
172542_at	4.508128	4.539861	4.440991	4.53746	4.476677	4.607553	4.500055	4.598793	4.495575
172543_x_at	5.754994	5.604954	5.614627	5.652722	5.635627	5.565907	5.559146	5.675231	5.665761
172544_x_at	4.544508	4.537201	4.395784	4.549567	4.542678	4.591215	4.512103	4.505358	4.430863
172545_x_at	11.061481	9.964789	9.642562	9.025432	9.756538	9.628797	9.366336	9.323431	8.980328
172546_x_at	9.0721	11.464203	10.962216	11.37928	11.773072	11.828132	12.085884	11.814272	11.989522
172547_x_at	11.164665	11.4065	10.632741	11.878979	12.131721	11.693682	11.845966	11.263762	11.792677
172548_at	5.964756	5.907354	6.108387	5.917392	5.912518	5.988911	6.033473	5.834044	5.898138
172549_x_at	4.529475	4.60781	4.615077	4.647747	4.486239	4.519037	4.53669	4.551311	4.531406
172550_x_at	8.286942	9.023257	8.798118	8.126139	8.23044	8.449388	8.617324	9.49211	8.883717
172551_at	4.807394	4.752406	4.628025	4.73439	4.645141	4.863909	4.842257	4.874191	4.656417
172552_x_at	7.983383	8.565797	7.570854	8.458527	9.176604	9.03964	8.853962	8.789189	8.482303
172553_at	4.542336	4.388553	4.477317	4.452722	4.347839	4.36512	4.471524	4.324654	4.444726
172554_x_at	4.529909	4.516991	4.578163	4.525635	4.540455	4.476542	4.595255	4.627334	4.748948
172555_x_at	8.144984	10.303049	9.833866	9.951448	10.333213	10.432126	10.454977	10.263124	10.672676
172556_x_at	4.794238	4.779605	4.714203	4.780582	4.593235	4.693033	4.680603	4.818561	4.663661
172557_x_at	6.088833	7.188436	6.800932	7.035091	7.245236	7.363304	7.227709	7.360124	7.575102
172558_s_at	4.799057	4.869192	4.69729	4.850325	4.768874	4.891968	4.727846	4.848292	4.902854
172559_at	4.976144	4.999278	5.052138	5.084256	4.861046	4.960574	5.200552	5.058108	4.962138
172560_x_at	7.735919	7.886735	7.758546	7.796537	7.734864	7.706864	8.049492	7.80801	7.544214
172561_x_at	4.24269	4.337238	4.272164	4.316593	4.285108	4.330612	4.451759	4.331788	4.334327
172562_x_at	7.147541	7.571804	7.234092	7.352106	7.639066	7.385446	7.785958	7.348679	7.817208
172563_x_at	7.429139	7.478538	7.496954	7.466034	7.491269	7.540708	7.747419	7.614523	7.443897
172564_x_at	6.909842	6.455044	6.567685	6.59845	6.325152	6.366583	6.336956	6.496381	6.470399
172565_x_at	10.287401	9.923721	9.98495	9.041432	8.946367	8.882055	9.231742	8.73478	9.359239
172566_x_at	4.788277	4.695039	4.721637	4.674463	4.671303	4.631677	4.783567	4.778266	4.645806
172567_x_at	6.012348	6.020043	5.913776	6.042209	6.10044	6.043535	6.173346	6.092585	5.995763
172568_x_at	11.125496	10.893434	11.221894	11.024053	10.650206	10.577364	10.958721	10.501895	9.848004
172569_x_at	8.356916	11.007902	10.664342	11.059345	11.425773	11.343909	11.805113	11.539671	11.644448
172570_x_at	11.650865	11.256824	11.262552	11.24589	11.275223	11.062387	10.581966	10.929033	10.998965
172571_x_at	5.502843	5.329876	5.613782	5.325589	5.374558	5.441147	5.534394	5.43545	5.214036
172572_x_at	4.703446	4.557273	4.614326	4.667351	4.711855	4.712145	4.608077	4.673149	4.791563
172573_x_at	8.340653	8.725778	8.022848	8.677901	9.358591	9.156496	8.949524	9.045241	8.769658
172574_x_at	4.507896	4.480716	4.436787	4.508106	4.508396	4.507852	4.464707	4.432316	4.357174
172575_x_at	4.668052	4.614713	4.737112	4.658588	4.79947	4.66734	4.662534	4.658588	4.726372
172576_x_at	6.928801	8.05737	7.599899	7.981565	8.149733	8.017853	7.963314	7.992254	8.42817
172577_x_at	10.515585	10.551262	10.622664	10.508667	10.648943	10.751853	10.509875	10.515195	10.653963
172578_x_at	10.894176	10.54775	10.90817	10.695212	10.423007	10.624354	10.637971	10.142732	9.726108
172579_x_at	8.504868	8.430556	8.273448	8.34039	8.428492	8.072446	7.893399	8.191911	8.526331
172580_at	5.279689	5.197303	5.152728	5.177114	5.257059	5.257106	5.17582	5.20188	5.123492
172581_s_at	5.57211	5.413209	5.230083	5.402273	5.322379	5.245472	5.290053	5.38961	5.402321
172582_x_at	7.493537	8.245683	8.039312	7.896814	8.304459	8.470822	8.331748	8.278807	8.65056
172583_x_at	5.313591	5.221498	5.073784	5.058129	5.068532	4.809008	5.015348	4.974724	5.070998
172584_x_at	6.347994	6.128475	6.185367	6.166094	6.122527	6.118826	6.312883	6.162984	6.375083
172585_x_at	8.116706	8.433786	7.57997	8.370418	9.18342	8.819767	8.778566	8.963001	8.597802
172586_at	4.293552	4.25418	4.299343	4.188669	4.263618	4.2483	4.308203	4.265496	4.314816
172587_x_at	11.167721	10.636148	9.575903	10.025479	11.304805	11.162489	11.18133	11.548265	10.701675
172588_x_at	6.499958	6.635949	6.386436	6.176466	6.177445	6.28579	6.12365	6.300781	6.082535
172589_x_at	7.452546	7.021159	6.880349	6.546474	6.296612	6.18364	6.122383	6.079689	6.530154
172590_x_at	5.09737	5.079936	5.139061	4.950034	5.195153	5.142871	5.173959	5.123195	5.019658
172591_x_at	7.792271	7.889754	8.020402	7.975672	7.929446	7.969795	8.176666	7.978534	7.871508
172592_x_at	5.368931	5.315266	5.536408	5.522871	5.405795	5.369197	5.419535	5.334591	5.564736
172593_x_at	7.880834	7.868208	7.59711	7.512698	7.086339	7.293281	7.587598	7.366277	8.000995
172594_x_at	5.325592	5.370117	5.104176	5.423204	5.437552	5.367814	5.525647	5.475378	5.594447
172595_x_at	10.25347	9.066102	9.08253	8.45124	9.869757	10.19363	10.216777	10.909654	9.413431
172596_x_at	4.777504	4.694865	4.712465	4.755106	4.748734	4.686985	4.697031	4.732446	4.755958
172597_x_at	5.751747	6.392482	6.248145	6.367284	6.534311	6.734914	6.66378	6.481219	7.110302
172598_x_at	6.603006	6.829766	6.538286	6.704411	6.836028	6.496357	6.821853	7.068722	6.595083
172599_x_at	11.650449	11.409281	11.564781	11.580863	11.451331	11.448602	11.240273	11.453717	11.430589
172600_x_at	4.846052	4.901104	4.794791	4.855092	4.855607	4.819371	4.775332	4.767652	4.754852
172601_x_at	4.838551	4.722712	4.711085	4.765253	4.770205	4.756595	4.824649	4.698917	4.789795
172602_x_at	10.678404	10.761064	10.465572	10.011859	10.220246	10.19937	10.214391	10.357023	10.195743
172603_x_at	6.210703	6.404294	6.241845	6.410095	6.230076	6.437769	6.672578	6.41763	6.159199
172604_x_at	5.71457	5.676445	5.557596	5.728357	5.691018	5.655736	5.797274	5.759793	5.506283
172605_x_at	7.966143	8.501235	7.522609	8.52852	9.150103	9.056944	8.937684	8.988327	8.534179
172606_x_at	8.328641	9.739253	9.182437	9.646072	10.076918	10.065534	10.030172	9.891568	10.306263
172607_x_at	8.440504	8.216193	8.243269	8.36705	8.134881	8.071118	7.723882	7.898067	8.168575
172608_x_at	4.797697	4.60933	4.621094	4.808074	4.591676	4.657618	4.724257	4.705945	4.652205
172609_x_at	8.597264	8.984949	8.850096	9.037361	9.192044	9.340447	9.125502	9.270027	9.373523
172610_x_at	7.078399	6.896294	6.976591	6.962192	6.855323	6.954952	7.13939	7.015349	6.624057
172611_x_at	5.799165	5.672299	5.678266	5.643903	5.343425	5.537388	5.585675	5.459906	5.842588
172612_x_at	7.15326	7.79298	7.433869	7.833578	8.123924	7.720271	7.768183	7.693272	7.922714
172613_x_at	9.669997	9.417569	9.628872	9.330862	9.412847	9.40817	9.344099	9.295519	9.531592
172614_x_at	8.883102	8.982845	8.843866	8.977759	9.10337	9.238317	9.184155	9.48121	9.442348
172615_x_at	7.24289	9.269454	8.553622	8.810477	9.525122	9.79672	10.157042	10.478615	9.878671
172616_x_at	5.774274	5.68581	5.832718	5.774534	5.773523	5.634108	5.666776	5.712178	6.095542
172617_x_at	7.766311	7.340653	7.28111	7.298019	7.506721	7.473384	7.181234	7.179719	7.740363
172618_x_at	8.256236	8.430529	8.321598	8.536621	8.410582	8.091679	8.383394	8.173216	8.580141
172619_x_at	6.331716	6.717621	6.783631	6.75984	6.837472	6.846043	6.970526	6.835072	7.100538
172620_x_at	9.759954	9.782024	9.796409	10.064798	10.00953	10.072791	9.908129	9.876701	10.069788
172621_x_at	7.314315	8.559712	8.429382	8.629872	8.586084	8.468436	8.71871	8.559682	8.898026
172622_x_at	6.910765	6.350294	6.516594	6.04779	5.819234	5.77017	5.502572	5.473226	5.904354
172623_at	4.407191	4.477081	4.362344	4.394616	4.463438	4.378947	4.579631	4.421795	4.388417
172624_x_at	7.143237	6.773785	7.029588	7.052803	6.992629	6.808768	6.851245	7.362218	7.158346
172625_x_at	10.6631	10.119507	10.582063	10.385261	10.419765	10.253346	10.244619	10.218707	10.248693
172626_at	10.117491	9.628711	9.35361	9.258021	9.114201	8.898886	8.971054	8.883414	9.165946
172627_x_at	8.613479	8.781731	8.588101	7.689199	7.695862	7.554988	7.691158	7.448559	8.332626
172628_x_at	7.979825	7.56212	7.744575	7.740835	7.519061	7.57583	7.279352	7.788063	7.602173
172629_x_at	11.507316	13.731276	13.452788	13.696793	13.873796	13.811315	13.995291	14.024698	13.969774
172630_x_at	9.336151	11.851376	11.506131	11.521636	11.989522	12.11832	12.680918	12.224154	12.385979
172631_x_at	8.301475	8.735985	8.839555	8.847913	8.769149	8.903755	8.859914	8.893698	9.06691
172632_x_at	6.063034	6.146874	6.079394	6.292589	6.088881	6.14475	6.187757	6.203697	6.145815
172633_x_at	8.101434	8.215192	7.962675	7.834672	7.744951	7.998616	7.47878	7.738115	7.730983
172634_x_at	4.494939	4.704853	4.617869	4.659497	4.67941	4.705396	4.502112	4.665076	4.651592
172635_x_at	8.379704	6.967697	8.438011	8.176353	7.872942	7.721433	6.689298	8.563912	8.483675
172636_at	5.476673	5.391893	5.408722	5.370683	5.341354	5.381846	5.389408	5.421976	5.236224
172637_x_at	10.003042	9.939487	10.04531	9.811875	9.843574	9.595519	9.864635	9.73227	9.968299
172638_x_at	7.431913	7.452893	7.553791	7.669198	7.284222	7.33742	7.4418	7.337759	7.084964
172639_at	4.907228	4.838222	4.911873	4.947822	4.923616	4.853685	4.934474	4.850588	4.898492
172640_x_at	8.292268	7.700865	7.782378	7.68431	7.533263	7.584703	7.703738	7.701826	7.637335
172641_x_at	10.892775	10.698667	10.73411	10.978245	10.758166	10.55947	10.624955	10.313599	10.914964
172642_s_at	7.201635	7.591591	7.490041	7.444663	7.612272	7.673889	7.608056	7.513851	7.850195
172643_s_at	5.033993	4.994002	5.116584	5.206832	5.258167	5.402923	5.31349	5.346267	5.506927
172644_at	6.032598	5.797777	5.93688	5.852916	5.694054	5.730209	5.862371	5.920392	5.789625
172645_x_at	4.962421	4.776982	4.696483	4.717316	4.731689	4.758766	4.759128	4.645612	4.742722
172646_x_at	6.298507	6.397714	6.396224	6.34447	6.207759	6.293631	6.453465	6.382162	6.1151
172647_x_at	10.716333	10.647365	10.598736	10.490289	10.338751	10.301553	10.191441	10.223465	10.456577
172648_at	4.785883	4.789641	4.86581	4.872679	4.700804	4.777164	4.99163	4.880293	5.008931
172649_x_at	10.735345	10.303833	10.290085	10.542062	10.544477	10.456293	10.271655	10.186057	10.577283
172650_x_at	7.685592	7.534384	7.492217	7.762918	7.654818	7.51848	7.526949	7.331056	7.786546
172651_x_at	4.570862	4.475823	4.502801	4.46088	4.488515	4.536271	4.513875	4.546833	4.43458
172652_x_at	6.469752	6.49679	6.336736	6.450512	6.483963	6.40199	6.402013	6.472236	6.398969
172653_at	4.522912	4.536871	4.450612	4.582776	4.625088	4.591117	4.600519	4.52881	4.702319
172654_x_at	10.120747	9.02615	9.183583	9.065181	8.889421	9.117701	8.65701	8.928983	8.679329
172655_x_at	10.755408	10.15532	10.355307	10.034961	9.706285	9.563201	9.184716	9.569599	9.895513
172656_x_at	9.662588	8.535934	8.775731	8.558016	8.440369	8.803207	8.088864	8.522522	8.290853
172657_x_at	5.696521	5.887029	5.822787	5.920951	5.914063	6.053358	5.789164	5.997896	5.947802
172658_x_at	5.847123	6.088598	5.783777	6.117896	6.151791	6.344895	6.387685	6.336296	6.544253
172659_x_at	10.10686	9.681256	9.66314	9.707017	10.027095	10.035265	10.186453	10.495076	9.87811
172660_s_at	9.571183	9.459772	9.524315	9.424465	9.390375	9.156908	8.864678	9.091976	9.338692
172661_x_at	7.247448	7.392973	7.099671	7.610815	7.45908	7.501757	7.521937	7.428333	7.567309
172662_x_at	6.013003	5.921318	5.92319	6.055213	5.855121	5.949679	6.047905	6.05942	5.632326
172663_x_at	4.95514	5.007707	5.152691	5.004886	4.955797	4.913708	4.908828	4.956684	4.989357
172664_x_at	5.222348	5.078621	5.210455	5.088545	5.02832	5.088423	5.23065	5.169908	5.114967
172665_s_at	4.558905	4.588336	4.548349	4.714	4.592427	4.604901	4.621064	4.485368	4.572321
172666_x_at	8.823154	8.394771	8.262196	8.205929	8.755035	8.713494	8.841622	9.080568	8.296541
172667_x_at	7.982467	7.68698	7.540437	7.807778	7.906861	7.967386	8.062262	8.13842	7.710516
172668_x_at	10.378691	10.291253	10.441625	10.233828	10.374141	10.409928	10.356336	10.20318	10.449164
172669_x_at	8.256823	10.913336	10.494458	10.711758	11.07072	11.27983	11.626649	11.519133	11.466362
172670_x_at	8.044297	7.817656	7.706887	7.768712	7.789614	7.87108	7.730172	7.912762	7.890166
172671_x_at	8.498374	8.407537	8.404584	8.436567	8.28897	8.403404	8.324682	8.161304	8.436066
172672_x_at	7.168469	6.999272	7.299243	7.238982	7.140901	7.205395	7.428658	7.211172	6.808055
172673_x_at	7.515478	8.431566	7.409725	9.436155	10.636178	11.463412	10.900029	11.026796	10.258139
172674_x_at	6.195356	6.386132	6.258333	6.390594	6.388973	6.192947	6.297091	6.297077	6.281362
172675_x_at	9.073371	8.932132	9.009575	9.059006	8.879427	8.901443	8.923079	9.041758	8.950298
172676_x_at	5.68015	5.857014	5.769474	5.767751	5.857246	5.791734	5.84172	5.7129	6.014158
172677_x_at	4.586281	4.605794	4.538681	4.637086	4.658782	4.522478	4.52665	4.54657	4.474529
172678_at	8.428536	8.546146	8.865218	8.564471	8.622266	8.838345	9.067503	8.634259	8.138254
172679_x_at	7.997572	7.993793	8.041882	8.357107	8.300789	8.051152	8.299963	8.251578	8.400815
172680_x_at	5.60547	5.476272	5.463961	5.606118	5.471876	5.33256	5.462239	5.427943	5.307644
172681_x_at	4.725073	4.68823	4.621152	4.689993	4.602875	4.69491	4.705212	4.650681	4.743001
172682_x_at	5.405953	5.747185	5.438591	5.361121	5.892907	6.154022	6.244168	6.597633	6.396358
172683_x_at	5.234886	5.335288	5.15577	5.216784	5.239195	5.100145	5.214015	5.193289	5.305023
172684_x_at	4.596446	4.663172	4.601372	4.562376	4.606241	4.637466	4.633415	4.736152	4.56742
172685_x_at	9.281428	9.249314	9.355558	9.595968	9.396374	9.178128	9.424805	9.142133	9.615951
172686_x_at	5.501201	5.560998	5.985952	5.491405	5.414709	5.449572	5.816014	5.335902	6.075963
172687_x_at	9.567465	12.111013	11.581796	11.893718	12.279652	12.082022	12.537884	12.383015	12.422166
172688_x_at	4.798498	4.807877	4.899871	4.864713	4.90626	4.859206	4.905466	4.876748	4.888493
172689_x_at	9.253108	9.432693	9.277225	9.442604	9.400883	9.104349	9.052202	9.295066	9.41713
172690_x_at	5.1006	5.203284	5.173139	5.214476	5.254238	5.218902	4.976352	5.206469	5.173139
172691_x_at	4.9939	4.883557	4.955116	5.113696	5.080007	5.032096	5.224724	4.979705	4.899851
172692_x_at	6.03781	5.744724	5.586141	5.190595	5.092207	5.185617	5.268612	5.221781	5.248092
172693_at	5.226348	5.176804	5.006928	5.12075	5.10525	5.132935	5.113165	5.191221	4.954846
172694_x_at	5.149908	5.20865	5.120315	5.176578	5.1603	5.127788	5.209191	5.153542	5.193957
172695_x_at	8.125343	10.168852	9.58559	9.958432	10.44568	10.754852	11.007691	10.595871	10.510275
172696_x_at	7.030246	10.306721	8.362412	10.537759	12.190956	12.657284	12.658668	12.827178	11.507363
172697_x_at	13.032095	12.791919	12.978647	12.876311	12.597968	12.799801	12.482781	12.656833	12.725471
172698_x_at	13.429635	13.442292	13.076392	13.382342	13.490401	13.708368	13.593745	13.876344	13.382926
172699_x_at	8.622815	9.345378	9.214727	9.497265	9.529738	9.778143	9.419939	9.605297	9.808403
172700_x_at	14.100408	13.857455	13.610717	13.75117	13.852262	13.790925	13.840871	13.785623	13.776507
172701_x_at	14.653572	14.501198	14.311351	14.411211	14.398743	14.419109	14.387343	14.35531	14.390558
172702_x_at	8.771727	9.109272	8.960215	9.267589	9.188652	9.054259	9.235365	9.108198	9.326211
172703_x_at	14.188405	13.955222	13.639331	13.767114	13.987997	14.100005	14.004795	14.360987	13.897438
172704_x_at	9.100909	11.986703	11.461249	11.72581	12.270382	12.256634	12.713249	12.48829	12.498966
172705_x_at	13.25178	13.023718	12.56895	12.569118	13.093867	13.291391	13.165017	13.405701	12.96799
172706_x_at	11.358412	11.294323	10.399064	11.241787	11.404033	11.247866	11.276475	11.019834	11.34155
172707_x_at	5.497983	5.71253	5.553288	5.763386	6.078607	5.930742	5.819951	5.697909	5.840569
172708_x_at	6.218604	7.019034	6.498513	6.820648	6.886185	6.306957	6.572858	6.733557	6.9749
172709_x_at	13.59733	13.199914	13.058515	12.771433	12.980653	13.016177	13.005242	13.615549	12.845533
172710_x_at	13.439393	12.961795	12.74045	12.702493	12.814579	12.954249	12.896289	13.362798	12.715928
172711_x_at	4.407914	4.449004	4.422859	4.465995	4.482086	4.489157	4.498195	4.448085	4.323628
172712_x_at	6.685576	6.600215	6.716372	6.758209	6.79018	6.865103	6.863528	6.818618	6.953963
172713_x_at	11.019468	10.388535	10.613817	10.318333	10.127432	10.097454	10.405404	10.249135	10.519566
172714_x_at	11.233473	13.743529	13.379996	13.699178	13.956804	14.03008	14.097248	14.08225	14.078872
172715_x_at	9.774293	9.089291	9.334103	9.002568	8.784155	8.699568	9.056028	8.882775	9.259212
172716_x_at	10.909563	10.364682	10.62449	10.337002	10.109442	10.151875	10.403048	10.210352	10.499192
172717_x_at	6.307407	6.203049	6.023684	6.168026	6.051965	6.045032	5.976653	5.842796	6.105055
172718_x_at	7.504285	7.586732	7.385015	7.43577	7.337491	7.463489	7.654843	7.487478	7.162005
172719_x_at	6.353423	7.974321	7.600192	7.938807	8.480965	8.522682	9.051608	8.611926	8.516424
172720_x_at	7.609212	7.191356	7.258253	7.082285	6.899582	7.100609	6.917244	7.225272	7.19844
172721_x_at	6.693803	6.623939	6.951904	6.802527	6.846131	6.647807	6.719484	6.681804	6.762137
172722_x_at	5.109654	5.165135	5.272425	4.992707	4.867886	5.002117	5.092711	4.997442	5.074251
172723_x_at	14.607002	14.348486	14.304504	14.264575	14.236773	14.35525	14.131385	14.106342	14.231286
172724_x_at	10.434364	13.119955	12.677324	12.974325	13.351778	13.522274	13.643093	13.536457	13.579485
172725_x_at	10.428249	12.579967	12.293737	12.449832	12.671661	12.811926	12.926863	12.711449	12.817299
172726_x_at	14.412138	14.252723	14.063861	14.0871	14.178736	14.146743	14.289701	14.289619	14.15467
172727_x_at	5.924967	6.088369	5.95976	6.071548	5.897355	6.015016	6.137239	5.995518	5.677963
172728_x_at	8.609496	8.68723	8.834849	8.744966	8.639936	8.685037	8.561519	8.527619	8.720008
172729_x_at	13.763344	13.944766	13.751645	13.984122	13.939566	13.901408	13.847843	13.607208	13.931943
172730_x_at	5.970806	5.990077	5.963823	5.880561	5.92307	5.745687	5.771672	5.86344	6.067881
172731_x_at	6.624937	6.395391	6.580315	6.485201	6.28672	6.388671	6.378569	6.550909	6.112347
172732_x_at	10.116013	10.110283	9.957955	9.922219	9.860923	9.780332	9.822561	9.814999	10.003673
172733_x_at	8.288987	8.27878	8.263027	8.302395	8.260048	8.116013	8.21172	7.995169	8.343245
172734_x_at	8.206399	10.909542	10.534828	10.770539	11.256551	11.158178	11.629255	11.348646	11.481075
172735_x_at	14.450136	14.241765	14.138573	14.115119	14.076449	13.973334	14.047437	14.034677	14.015852
172736_x_at	14.494924	14.169694	14.106734	14.065266	14.060969	14.036019	14.02143	13.969314	14.003035
172737_x_at	8.711138	8.694681	8.635817	8.663591	8.630788	8.575308	8.59674	8.755967	8.723266
172738_x_at	7.782643	9.601242	8.891239	9.215128	9.935246	10.082462	10.485402	10.857815	10.157115
172739_at	7.690288	7.686194	7.605686	7.737588	7.775552	7.512667	7.564499	7.548736	7.84272
172740_x_at	5.028603	4.904346	4.999958	4.894317	4.900413	4.851944	4.999507	4.863791	4.843618
172741_x_at	13.61275	13.76078	13.250297	13.715544	13.807434	13.729523	13.75151	13.465415	13.668819
172742_x_at	9.718996	9.738548	9.870544	9.993244	10.194207	10.234067	10.277319	10.624229	10.171734
172743_x_at	9.095997	12.015017	11.530823	11.850119	12.308825	12.384207	12.633108	12.297368	12.544205
172744_at	4.982582	4.757703	4.857565	4.958012	4.883929	4.871899	4.799924	4.817429	4.788698
172745_x_at	5.662641	5.411928	5.647846	5.478867	5.538555	5.461786	5.477781	5.530436	5.447932
172746_x_at	14.152858	13.680499	13.538177	13.491997	13.431589	13.500147	13.268063	13.245131	13.345697
172747_x_at	7.350165	6.906714	7.019747	6.903401	6.910875	6.951989	7.097064	7.127409	6.800926
172748_x_at	7.258337	6.890599	7.226722	7.079569	6.971362	6.956247	7.003025	7.150491	6.788146
172749_x_at	6.903888	6.629095	6.726423	6.908068	6.627827	6.664823	6.885803	6.778224	6.536366
172750_x_at	8.276214	8.514091	8.703917	8.577039	8.569001	8.590747	8.774612	8.656014	8.059932
172751_x_at	4.58988	4.714612	4.623096	4.588072	4.731153	4.60738	4.781531	4.628628	4.600814
172752_x_at	8.967155	10.954682	10.34698	10.743264	11.156363	11.305297	11.482328	11.314089	11.152604
172753_x_at	14.346391	14.143527	13.926044	14.011059	14.104306	14.155154	14.128136	14.060835	14.058989
172754_x_at	6.760564	6.572233	6.6685	6.717453	6.565725	6.405695	6.570378	6.624673	6.227932
172755_x_at	7.326578	7.463299	7.328621	7.415284	7.479329	7.46793	7.35218	7.650808	7.748844
172756_x_at	7.133025	7.001803	6.981551	7.1048	7.113444	6.924393	7.044866	7.022462	6.759729
172757_x_at	8.782794	9.097344	8.916486	8.895808	8.884996	8.998186	8.813977	8.996005	8.966268
172758_x_at	8.775687	9.149812	8.988145	9.414172	9.444953	9.41647	9.316228	9.279787	9.57108
172759_x_at	5.578205	5.565093	5.641638	5.730042	5.670526	5.616531	5.630085	5.558136	5.416476
172760_x_at	6.608733	7.325936	7.141696	7.057362	7.063998	6.826337	7.042865	7.264052	7.550536
172761_x_at	8.011835	7.701348	8.156114	8.18205	8.068925	8.007994	8.036082	7.833192	8.177246
172762_x_at	7.251821	6.825047	7.19962	7.016435	6.628669	6.794567	6.97957	6.965229	6.592967
172763_x_at	9.578759	9.385913	9.449576	9.716881	9.609396	9.414891	9.423153	9.046424	9.680592
172764_x_at	9.712656	9.41477	9.512777	9.750073	9.667806	9.54037	9.48926	9.007517	9.758782
172765_x_at	7.297496	6.91856	7.21011	6.994285	6.937211	7.024183	7.076859	7.126455	6.818878
172766_x_at	7.210919	6.903035	7.180751	7.102977	6.882216	6.96954	6.838253	7.109969	6.870329
172767_x_at	7.215473	7.035863	7.306792	7.058306	6.834709	6.914335	7.158253	7.15456	6.912824
172768_x_at	6.669065	6.555187	6.621623	6.603511	6.844722	6.642265	6.818377	6.54235	6.294843
172769_x_at	6.753668	6.665556	6.712447	6.543393	6.637896	6.589652	6.509778	6.542622	6.393435
172770_x_at	11.339661	13.673156	13.345705	13.677516	13.827926	13.796792	14.004332	13.964632	13.883089
172771_x_at	11.96994	14.19462	13.950498	14.156849	14.29896	14.276667	14.444247	14.401617	14.367202
172772_x_at	5.353141	5.211707	5.254528	5.208542	5.256847	5.294173	5.343868	5.515428	5.277684
172773_x_at	6.252219	6.359082	6.157621	6.186038	6.227267	6.071015	6.04876	6.164731	5.984248
172774_x_at	10.197286	10.210076	10.30306	10.227086	10.189641	9.808074	9.966852	10.00016	10.033674
172775_x_at	9.353752	10.125945	9.920772	10.137259	10.39055	10.44606	10.598443	10.737282	10.62033
172776_x_at	9.364582	10.258007	9.950334	10.044444	10.362652	10.567137	10.523703	10.629091	10.498505
172777_x_at	10.114591	10.309481	10.233447	9.965714	9.907801	9.985387	9.915785	9.892214	9.976004
172778_x_at	9.385894	9.335622	9.436562	9.602229	9.68951	9.794931	9.669712	9.624118	9.782984
172779_x_at	6.745658	6.583595	6.560072	6.797306	6.517066	6.590813	6.759066	6.553639	6.438419
172780_x_at	8.244126	8.664572	8.256538	8.672616	8.819084	8.856673	9.117857	8.966732	8.762809
172781_x_at	7.843441	7.817899	7.706914	7.905924	7.668195	7.578757	7.8154	7.909219	7.69482
172782_x_at	7.790156	7.795814	7.810676	7.707789	7.676542	7.583607	7.88571	7.92805	7.606625
172783_x_at	7.121613	7.03263	7.305566	7.236139	7.161329	7.3358	7.343622	7.188133	6.861312
172784_x_at	6.482747	6.290468	6.48683	6.508014	6.542879	6.470948	6.475329	6.531827	6.554907
172785_x_at	7.462682	7.408053	7.510222	7.42561	7.349677	7.42535	7.485604	7.280082	7.294086
172786_x_at	8.170018	8.602257	8.785596	8.745992	8.628907	8.457044	8.312314	8.106734	8.700987
172787_x_at	7.068472	7.075677	7.126436	7.594818	7.551364	7.552378	7.569156	7.299447	7.655421
172788_x_at	10.283146	10.276117	10.252165	10.169572	10.181737	10.142113	10.053851	9.969645	10.184121
172789_x_at	7.781917	7.654494	7.829376	7.723383	7.768027	7.608992	7.767955	7.778523	7.566455
172790_x_at	7.194406	6.890493	7.678542	7.842824	7.047177	7.075899	6.376172	6.795934	7.068344
172791_x_at	7.342919	7.305919	7.414961	7.296105	7.148114	7.358409	7.404865	7.289586	7.359045
172792_x_at	7.902436	8.621609	8.305719	8.386759	8.782122	8.96816	8.756258	9.007294	8.9395
172793_x_at	7.73963	7.059936	7.72351	6.995275	6.738817	6.556277	7.208455	6.95375	7.444778
172794_x_at	8.169708	8.208005	7.925073	7.973875	7.80223	7.892993	8.134351	8.204492	7.880503
172795_x_at	7.613094	7.890316	7.337619	7.338922	7.538001	7.660006	7.740317	7.704403	7.857671
172796_x_at	7.774529	8.036251	7.911231	7.853686	8.1121	8.104034	8.04921	8.038401	8.191858
172797_x_at	6.720489	6.414123	6.483427	6.358576	6.428415	6.405817	6.390759	6.629736	5.964947
172798_x_at	10.211355	12.386676	11.950308	12.331132	12.708717	12.787014	12.797962	12.656843	12.790292
172799_x_at	12.748671	12.532868	12.192645	12.607007	12.605114	12.438281	12.343789	11.866499	12.470505
172800_x_at	9.472693	9.387405	9.462845	9.315129	9.29679	9.265731	8.864237	8.870907	9.22153
172801_x_at	13.632307	13.493398	13.408466	13.43976	13.415017	13.40575	13.388154	13.32636	13.382025
172802_x_at	8.636798	8.117128	8.179774	8.153962	8.105322	8.18128	8.0901	8.155653	8.086832
172803_x_at	12.986124	12.682229	12.262372	12.569073	12.708021	12.660981	12.628965	12.399502	12.636462
172804_x_at	10.828313	12.188345	10.566062	12.101645	13.073319	13.364825	13.27004	13.828268	12.704293
172805_x_at	9.457337	9.289412	9.197473	9.409019	9.283098	9.177864	9.164917	9.174166	9.295895
172806_x_at	5.700372	5.475703	5.690827	5.69935	5.582508	5.616456	5.545041	5.477341	5.625493
172807_x_at	13.582137	13.553708	13.606252	13.512507	13.515386	13.551148	13.465523	13.406915	13.493484
172808_x_at	8.070466	7.862533	7.747885	7.821122	7.745405	7.495268	7.439046	7.428046	7.59901
172809_x_at	13.948133	13.973199	13.76922	14.034537	13.958121	13.895819	13.868021	13.693625	13.839075
172810_x_at	7.957188	7.791007	8.075782	8.127988	7.89185	8.017539	8.340971	8.170137	7.829779
172811_x_at	7.989524	9.398645	9.311439	9.414682	9.513254	9.375051	9.219645	8.920823	9.732957
172812_x_at	5.36865	5.269663	5.341929	5.235221	5.318141	5.226607	5.347634	5.324821	5.17207
172813_x_at	9.541616	9.714466	9.682418	9.740197	9.821239	9.440794	9.513332	9.296363	9.828858
172814_x_at	6.564216	8.160312	7.937094	8.400721	8.138021	8.436995	8.250402	7.72477	8.745068
172815_x_at	9.512779	12.263809	12.00565	12.155159	12.51267	12.710693	12.891293	12.633153	12.730758
172816_x_at	14.077193	14.059855	14.16625	14.152386	14.097001	14.075939	14.022633	14.04778	14.041382
172817_x_at	5.754986	5.810027	5.98367	5.757682	5.79915	5.790758	5.946803	5.735328	5.726618
172818_x_at	7.797399	7.720091	7.940285	7.996287	7.846328	7.718626	7.977265	7.957667	7.581581
172819_x_at	6.186356	6.295871	6.143979	6.217303	6.142803	6.100212	6.133669	6.246882	6.028413
172820_x_at	14.059953	14.100021	14.093601	14.113846	14.014017	13.946311	14.063025	14.024469	13.935508
172821_x_at	13.697427	13.610442	13.070359	13.297287	13.602	13.70236	13.775153	13.846491	13.571321
172822_x_at	7.05725	7.044039	7.032651	7.218044	7.070459	7.097122	7.221145	7.009431	6.71626
172823_x_at	10.181994	9.976498	9.875157	10.316675	10.317654	10.167748	10.040223	9.948756	10.314617
172824_x_at	7.054224	6.959389	6.900172	7.513363	7.128413	6.924439	7.192209	6.90853	7.448427
172825_x_at	8.036467	7.930711	8.114451	8.234222	8.089745	8.114649	8.251824	7.918583	8.132297
172826_x_at	14.346598	14.287671	14.197313	14.314608	14.219362	14.176665	14.134126	14.07671	14.336911
172827_x_at	7.227551	7.378155	7.419392	7.37634	7.266486	7.319901	7.315325	7.171257	7.179099
172828_x_at	6.282583	6.286128	6.267884	6.273369	6.155257	6.267248	6.355086	6.432759	6.21242
172829_x_at	5.968877	5.873542	5.945852	5.926028	5.859709	5.918211	6.12419	6.042682	5.686707
172830_x_at	6.014261	6.080717	6.030071	6.151124	6.064914	6.201916	6.019452	6.092654	5.928767
172831_x_at	7.231194	7.305407	7.429471	7.29822	7.276278	7.342674	7.483506	7.441113	7.230871
172832_x_at	8.563275	8.595591	8.975486	8.588812	8.084394	7.958473	7.921278	7.814463	8.162381
172833_x_at	10.725507	10.638734	10.593069	10.3324	10.319488	10.203478	10.346134	10.336508	10.439196
172834_x_at	10.621775	12.820761	12.443614	12.817401	13.096351	13.06485	13.230586	13.159048	13.205553
172835_x_at	9.580671	9.43898	9.47542	9.73921	9.717958	9.380564	9.490567	9.315444	9.732182
172836_x_at	7.502638	10.173064	9.802624	9.972113	10.419433	10.5246	10.584841	10.412813	10.593834
172837_x_at	6.969004	6.708864	6.943114	6.891999	6.796678	6.890671	6.970629	6.956172	6.813134
172838_x_at	10.714115	10.381111	10.367997	10.277785	10.162777	10.148266	10.150038	10.364934	10.369129
172839_x_at	4.984155	5.093037	5.072605	5.030928	5.119187	5.068128	5.11126	5.091781	5.055757
172840_x_at	4.612871	4.533533	4.683664	4.6113	4.533789	4.659564	4.655179	4.56718	4.473356
172841_x_at	5.485917	5.556546	5.597098	5.5545	5.508955	5.486221	5.62342	5.579101	5.369391
172842_x_at	11.056823	10.829656	10.971018	10.918384	11.001827	10.845805	10.760229	10.841641	10.971847
172843_x_at	6.001786	5.89279	6.183065	5.981375	6.026226	6.12692	5.934744	5.924645	5.959006
172844_x_at	11.857912	11.724076	11.715482	11.363305	11.033763	10.974712	10.710866	10.841695	11.08086
172845_x_at	9.3639	9.48602	9.593844	9.540195	9.426664	9.469608	9.412	9.408616	9.620732
172846_x_at	5.520413	5.454137	5.516381	5.503236	5.429901	5.519953	5.62058	5.579795	5.4368
172847_x_at	7.146365	7.220714	7.291883	7.31776	7.237471	7.204284	7.430888	7.353768	7.035274
172848_x_at	12.746916	12.664494	12.790794	12.704753	12.62559	12.643477	12.491623	12.598434	12.643475
172849_x_at	4.773039	4.590966	4.614096	4.667666	4.642272	4.653687	4.835524	4.815299	4.681812
172850_x_at	6.252546	6.181386	6.383281	6.271379	6.261601	6.293311	6.268496	6.278459	6.249355
172851_x_at	7.204675	7.152748	7.10823	7.741683	7.609918	7.423861	7.688227	7.39486	7.689556
172852_x_at	11.782403	13.963583	13.777312	13.944466	14.158743	14.278407	14.277658	14.174565	14.309242
172853_x_at	11.275819	13.61795	13.345021	13.572306	13.848503	13.906415	13.980869	13.785644	13.890372
172854_x_at	11.443878	13.724544	13.357917	13.669159	13.865088	13.90017	14.028546	13.850082	13.929296
172855_x_at	6.267021	6.203201	6.22488	6.26211	6.361301	6.191753	6.516262	6.331884	6.259721
172856_x_at	8.666817	10.04985	9.342562	9.636222	10.324251	10.68037	10.690004	10.960526	10.555518
172857_x_at	11.472329	13.829184	13.558615	13.789006	13.97727	14.085876	14.082109	14.063961	14.067767
172858_x_at	5.355143	5.524472	5.416114	5.454421	5.398882	5.373622	5.240839	5.394082	5.813955
172859_x_at	8.071512	8.58321	8.802446	8.968618	8.597214	8.598702	8.155721	8.111597	8.681416
172860_x_at	9.445464	9.297963	9.35547	9.696661	9.572059	9.470206	9.4611	9.434237	9.746575
172861_x_at	6.802505	6.757521	6.904017	6.876548	6.735939	6.827619	6.836705	6.868723	6.678043
172862_x_at	14.854144	14.634683	14.618928	14.638269	14.544754	14.646941	14.516606	14.516606	14.590658
172863_x_at	12.307137	12.159926	12.198853	11.556197	11.490799	11.474655	11.501629	11.656318	11.729664
172864_x_at	8.589049	8.938227	8.568113	8.597009	8.914472	8.818206	8.814671	9.243395	9.064605
172865_x_at	13.699912	13.654844	13.733954	13.615363	13.60641	13.554232	13.635728	13.560909	13.622495
172866_x_at	8.509718	8.024799	8.053156	8.113548	8.523071	8.447196	8.27775	8.079469	8.255364
172867_x_at	10.69375	10.53075	10.589621	10.389933	10.258183	10.151165	10.138438	10.218817	10.381599
172868_x_at	4.433014	4.559502	4.568987	4.73765	4.670398	4.63154	4.650261	4.554737	4.603933
172869_x_at	9.954693	10.381619	10.386158	10.359545	10.293216	10.290438	10.148322	10.265738	10.449945
172870_x_at	9.701289	10.132603	10.1645	10.095184	9.972225	10.191013	9.913391	9.994823	10.206993
172871_x_at	9.938793	10.018802	10.307789	10.209601	9.959932	10.068197	9.945321	9.83918	9.979341
172872_x_at	9.968146	9.760652	9.744625	9.664455	9.758051	9.75397	9.695607	9.982798	9.747774
172873_x_at	7.526069	7.735575	7.78803	7.658951	7.648616	7.905579	8.148224	8.246813	8.038656
172874_x_at	9.124515	9.015089	9.207587	9.348157	9.158313	9.073377	9.15854	8.861238	9.449538
172875_x_at	5.843973	5.967103	5.937921	5.712248	5.894338	5.986209	6.020941	5.951436	5.720005
172876_x_at	7.765202	7.676989	7.837427	7.723438	7.808767	7.651445	7.820667	7.807201	7.602653
172877_x_at	6.011159	6.263705	6.297222	6.202778	5.977184	6.105144	6.501355	6.54766	5.722052
172878_x_at	13.905215	13.752049	13.337732	13.595839	13.936866	13.99824	13.947791	14.152386	13.735991
172879_x_at	13.826529	13.689884	13.207446	13.551052	13.855078	14.023963	13.810407	13.940424	13.73454
172880_x_at	7.72718	8.646148	8.493204	8.771337	8.75114	8.870155	8.522638	8.488985	9.150216
172881_x_at	9.133958	9.032183	9.047387	8.988011	8.828849	8.962743	8.900248	8.905574	9.104433
172882_x_at	10.427112	12.97119	12.59384	12.855152	13.289896	13.188417	13.461383	13.236593	13.371714
172883_x_at	13.738721	13.645828	13.703534	13.569949	13.557651	13.442071	13.575395	13.474675	13.581365
172884_x_at	7.769198	8.256641	8.157079	8.155504	8.229643	8.169434	8.061263	8.180794	8.415408
172885_x_at	9.61716	12.352851	11.910782	12.206663	12.646534	12.536674	12.845135	12.696298	12.767925
172886_x_at	5.789282	5.749471	5.793435	5.846806	5.711515	5.707393	6.021925	6.038388	5.645894
172887_x_at	10.020087	12.615326	12.297036	12.489437	12.808905	12.925807	13.15624	12.89647	13.036382
172888_x_at	7.954599	7.617687	7.449808	7.812758	7.798701	7.729301	7.292846	7.394649	7.921398
172889_x_at	10.370896	13.094358	12.698992	13.108702	13.319879	13.366552	13.560003	13.437272	13.488312
172890_x_at	13.907517	13.873658	13.929177	13.874517	13.81101	13.707585	13.776523	13.853487	13.790774
172891_x_at	8.971321	9.330749	9.230404	9.610373	9.556225	9.460753	9.753061	9.492984	9.718222
172892_x_at	13.472401	13.382589	13.505187	13.413891	13.384559	13.305366	13.266449	13.336446	13.379081
172893_x_at	11.760944	13.964346	13.712111	13.925741	14.117888	14.11889	14.213492	14.106045	14.124308
172894_x_at	5.164259	4.772648	5.398944	5.023287	5.164868	5.293952	4.822641	5.371254	5.2252
172895_x_at	14.253818	14.291008	14.101183	14.309634	14.250095	14.182932	14.186216	13.999295	14.148535
172896_x_at	9.873586	12.657559	12.255023	12.550226	12.887521	12.903994	13.213684	13.017869	13.047799
172897_x_at	5.33406	5.234229	5.345387	5.28958	5.188849	5.408644	5.599089	5.270864	5.08059
172898_x_at	5.624283	5.419593	5.561561	5.494394	5.478323	5.349574	5.361258	5.460766	5.51449
172899_x_at	9.830152	9.953398	10.079819	10.05308	9.87957	9.863685	9.814175	9.69904	9.798065
172900_x_at	10.550628	13.259402	12.848228	13.197411	13.530312	13.465328	13.780238	13.673347	13.699819
172901_x_at	11.583456	10.53381	11.466872	9.959638	9.279543	9.136348	10.720632	9.34909	8.321719
172902_x_at	12.734398	12.51881	12.210512	12.576409	12.595292	12.546912	12.411509	12.342579	12.418422
172903_x_at	11.679771	13.899375	13.654662	13.860791	14.056874	14.08889	14.20637	14.158696	14.185976
172904_x_at	9.759467	12.394807	11.871387	12.233744	12.678526	12.698845	12.952473	12.842353	12.915964
172905_x_at	11.846138	14.01431	13.779469	14.020416	14.203527	14.231188	14.253494	14.187424	14.217687
172906_x_at	11.652555	13.896957	13.592271	13.852497	14.087333	14.149684	14.158743	14.004667	14.175625
172907_x_at	11.42547	13.77554	13.455533	13.760822	13.973373	14.045055	14.077344	13.95134	14.019422
172908_x_at	8.756523	8.538059	8.73898	8.630627	8.415713	8.654779	8.60964	8.49081	8.439083
172909_x_at	7.291795	7.404703	7.214727	7.462006	7.533334	7.643413	7.365595	7.761107	7.661866
172910_at	13.11979	12.983363	13.084477	13.012699	13.030101	12.989477	12.954226	12.927575	13.022211
172911_x_at	13.592913	13.527194	13.598569	13.560435	13.489604	13.456332	13.493012	13.471344	13.514656
172912_x_at	8.667919	8.319614	8.226869	8.229604	8.333195	8.317107	8.356334	8.701125	8.289623
172913_x_at	7.141783	6.828566	6.996591	6.953785	6.636553	6.822501	6.965608	7.015325	6.724229
172914_x_at	7.658647	7.404451	7.461641	7.033894	7.160923	7.190307	6.971784	7.189837	7.164609
172915_x_at	6.355061	6.237205	6.539235	6.48952	6.320473	6.409759	6.363826	6.372927	6.307196
172916_x_at	5.387425	5.422685	5.720064	5.542373	5.443773	5.501479	5.447359	5.390001	5.477775
172917_x_at	9.377524	9.311225	9.424261	9.349673	9.401734	9.468451	9.398569	9.493803	9.447538
172918_x_at	9.221513	9.254898	9.310687	9.245135	9.1927	9.484068	9.332363	9.381114	9.395982
172919_x_at	8.828729	8.827439	8.790778	8.969983	8.85627	8.922452	8.866251	9.039308	9.090694
172920_x_at	8.319718	7.910018	8.227926	7.788949	7.678624	7.638965	7.512265	7.659834	7.788375
172921_x_at	5.50273	5.521502	5.364665	5.376636	5.327886	5.379766	5.318987	5.465405	5.44123
172922_x_at	11.818082	13.991111	13.682244	14.001346	14.190275	14.213422	14.253053	14.169367	14.275457
172923_x_at	8.945034	8.842548	8.73298	8.732184	8.825431	8.919022	8.620209	8.731065	9.041428
172924_x_at	6.98091	6.854109	6.864211	6.945967	6.848515	6.773717	6.862753	6.79119	6.704814
172925_x_at	11.686042	13.817628	13.545714	13.812955	13.946996	14.077218	14.107394	14.013375	14.103275
172926_x_at	8.216739	8.300939	8.201527	8.272387	8.268147	8.256053	8.275081	8.194724	8.366832
172927_x_at	11.852984	13.918119	13.674929	13.949161	14.086708	14.216253	14.188549	14.102432	14.210196
172928_x_at	11.74601	13.978461	13.682477	13.966463	14.11984	14.23334	14.237241	14.1452	14.219422
172929_x_at	8.329529	8.26849	8.128199	8.162511	8.053154	7.98746	8.235106	8.324938	7.932323
172930_x_at	6.662824	6.924456	7.105713	7.033408	6.921868	7.058702	7.002384	6.882053	7.093198
172931_x_at	10.548056	10.498124	10.773322	10.586801	10.682239	10.799168	10.740909	10.775476	10.815353
172932_x_at	11.152488	11.097626	10.672628	11.094589	10.940163	10.788128	10.833533	10.724212	10.999526
172933_x_at	8.862742	11.051557	10.8226	10.910996	11.209123	11.181474	11.49528	11.256068	11.537249
172934_x_at	10.776255	13.252445	12.900925	13.16581	13.45934	13.547317	13.612147	13.373893	13.527034
172935_x_at	8.713001	10.785253	10.493026	10.620999	10.963712	11.104413	11.111957	10.953605	11.350355
172936_x_at	6.236147	6.059009	6.190573	6.120488	6.105423	6.155991	6.173759	6.053088	5.940162
172937_s_at	4.306883	4.411209	4.430617	4.448076	4.407421	4.4325	4.480777	4.383238	4.366009
172938_x_at	11.278126	13.38928	13.091116	13.443416	13.659294	13.726846	13.735063	13.644807	13.725329
172939_x_at	13.138441	13.072835	13.193891	13.036763	12.98244	12.785605	12.945301	12.941007	12.975209
172940_x_at	8.317019	8.163556	8.091019	8.343767	8.477576	8.480546	8.366057	8.433997	8.27124
172941_x_at	8.831843	8.792983	8.593695	8.71957	8.831809	8.666366	8.510539	8.635939	9.097976
172942_x_at	8.282831	8.191052	8.070476	8.147345	8.358623	8.519658	8.335135	8.47708	8.537613
172943_x_at	8.101301	8.077299	7.968759	7.939032	8.069986	8.089265	7.984898	7.928715	8.068356
172944_s_at	5.927564	5.310096	5.324044	5.319476	5.146585	5.10519	4.898727	5.029146	5.232281
172945_s_at	5.451247	5.396729	5.284588	5.392093	5.403643	5.44871	5.489493	5.338154	5.218994
172946_s_at	13.519242	13.410658	13.416373	13.380916	13.378388	13.313089	13.308554	13.258236	13.321211
172947_at	9.73708	9.419616	9.547772	9.706782	9.53863	9.289754	9.292849	9.07122	9.525236
172948_at	5.735838	6.03032	5.831315	5.9861	6.035101	6.017992	6.004174	6.285888	6.286255
172949_s_at	7.480768	7.351664	7.096247	7.187297	7.285467	7.342881	6.898786	7.24925	7.475983
172950_at	6.927059	6.669797	6.371271	6.382781	6.638917	6.655541	6.731648	6.687516	6.38071
172951_s_at	6.959204	6.677983	6.48753	6.473305	6.364421	6.250637	5.961711	5.984019	6.236066
172952_s_at	7.850799	8.619503	8.177553	8.25048	8.668188	8.812334	8.754142	8.961194	8.976344
172953_s_at	5.741861	5.91596	6.001624	6.176299	5.948717	6.016738	6.005233	5.859622	5.814668
172954_at	5.088237	4.958714	5.16349	5.049434	4.908336	4.837109	5.242288	5.01381	4.939123
172955_s_at	6.644006	7.548776	7.236186	7.589439	7.697438	7.597498	7.625104	7.536654	7.975241
172956_at	6.229069	6.199928	6.241368	6.128918	6.404407	6.314263	6.194513	6.165365	6.23807
172957_s_at	5.728929	5.637672	5.509171	5.598325	5.608841	5.639565	5.385246	5.625097	5.579652
172958_s_at	10.546559	10.232649	11.212911	11.1852	10.807167	10.971524	10.797982	10.743198	11.095103
172959_s_at	6.263905	6.204582	6.051667	6.088935	6.164546	6.206129	6.259467	6.29605	6.054692
172960_x_at	10.926978	10.756243	11.005907	10.943588	10.883662	10.658526	10.438135	10.253306	10.587783
172961_x_at	8.291789	8.456158	8.492606	8.440472	8.695006	8.649974	8.624074	9.014873	8.676244
172962_at	6.199781	5.441866	5.588353	5.464095	5.406398	5.488476	5.168329	5.352985	5.508782
172963_x_at	9.058244	8.826306	8.97112	8.856431	8.872857	8.837477	8.690422	8.853183	9.025482
172964_x_at	12.655216	12.46813	12.53708	12.398206	12.343303	12.346656	12.224669	12.417511	12.519419
172965_x_at	6.982831	6.921019	7.092172	6.96077	7.166098	6.796947	7.105797	7.064705	6.610706
172966_x_at	7.538935	7.31776	7.420414	7.503592	7.398634	7.389307	7.671952	7.432126	7.300434
172967_x_at	8.008749	7.596438	7.710958	7.622271	7.453207	7.519846	7.408794	7.387941	7.659687
172968_x_at	6.500255	6.344295	6.59736	6.480457	6.535855	6.534006	6.421876	6.566661	6.243315
172969_x_at	6.114396	6.560207	6.661137	6.578325	6.619463	6.291813	6.427809	6.469089	6.777059
172970_x_at	7.3049	7.181528	7.121471	6.968726	6.876437	6.827041	6.843382	7.084173	6.7913
172971_s_at	8.402525	8.340809	8.130754	8.101938	8.849568	8.848186	9.137433	9.307975	8.393496
172972_s_at	8.203185	7.96	7.999593	7.954684	7.993484	7.834482	7.761682	7.787666	8.024542
172973_at	8.073876	8.215967	7.965702	8.113816	8.175811	8.344413	8.265264	8.519835	8.476638
172974_s_at	11.783744	11.57971	11.802906	11.618003	11.711338	11.622665	11.683098	11.504845	11.609687
172975_at	10.781363	10.746395	10.438223	10.859902	11.085285	10.707849	10.911459	10.988752	11.028309
172976_s_at	4.660676	4.697186	4.641865	4.562607	4.567969	4.568901	4.616486	4.680628	4.567593
172977_at	6.177592	6.22462	6.250124	6.312355	6.316766	6.106707	6.363018	6.267659	5.99548
172978_s_at	11.110853	11.123534	11.022224	11.124672	11.389657	11.18228	11.273639	11.311596	11.133361
172979_at	9.483362	9.790229	9.156494	9.492056	9.816757	9.678577	9.662911	9.911221	9.917834
172980_s_at	8.01141	8.036738	7.798421	7.871692	8.045341	7.900902	7.835805	7.97506	8.288982
172981_s_at	8.51944	8.894814	8.942834	8.848411	8.846788	9.005213	9.246774	9.305868	9.048414
172982_s_at	5.902502	6.502289	6.088628	6.609617	6.478442	6.627695	6.621338	6.252626	6.65702
172983_s_at	4.513526	4.823718	4.834939	4.937419	4.659299	4.829174	4.862994	4.655319	4.949861
172984_s_at	8.64358	8.389568	8.500898	8.699379	8.68566	8.61855	8.610158	8.526882	8.334325
172985_at	6.666299	6.685808	6.755725	6.584446	6.651346	6.614993	6.843167	6.707878	6.669387
172986_s_at	8.95776	8.986361	8.107395	8.688985	8.974271	8.930896	8.624619	8.946382	9.098165
172987_s_at	5.023088	5.045699	5.1713	5.054744	5.033587	5.019413	5.067579	5.02192	5.166685
172988_s_at	7.598528	7.257679	7.206505	7.157082	7.080379	6.805533	6.66132	6.777339	7.120794
172989_s_at	10.140807	10.09396	8.911298	10.342989	10.550642	10.241036	10.054302	9.523996	10.366362
172990_at	5.005376	4.923709	4.959784	5.110928	4.968872	5.006194	5.002891	4.970202	5.003133
172991_at	8.919377	8.721142	8.805575	8.720382	8.599695	8.029369	7.987245	7.428676	8.582753
172992_s_at	10.046777	10.24407	10.00845	9.951464	10.086211	9.965015	10.026922	10.252172	10.217826
172993_at	5.276515	5.106155	5.354233	5.259538	5.184963	5.095203	5.272701	5.116871	5.214021
172994_at	12.244091	12.085975	12.129417	12.197086	12.292126	12.054104	12.04374	12.053862	12.08573
172995_at	4.703672	4.595141	4.491481	4.618799	4.57558	4.627627	4.495113	4.714927	4.54448
172996_s_at	7.943349	7.981222	7.793183	7.969716	8.268704	8.316198	8.240846	8.254665	8.345425
172997_s_at	10.720484	10.468843	10.460526	10.433462	10.497234	10.289444	9.952715	9.819976	10.253937
172998_s_at	5.153803	5.776589	5.112395	5.548804	6.765802	8.227031	8.450113	9.578293	7.041515
172999_s_at	10.268926	9.95635	10.094803	10.138426	10.050756	9.873681	9.59264	9.845343	9.962599
173000_s_at	8.088505	8.035786	7.727713	7.934059	8.144602	7.903056	7.952051	7.967309	8.152422
173001_s_at	7.384997	7.446039	7.322877	7.32437	7.414493	7.578402	7.571148	7.491429	7.554404
173002_s_at	5.438847	5.234121	5.190657	5.297236	5.22512	5.1744	5.065473	5.246716	5.34028
173003_s_at	5.310677	5.144299	5.152215	5.133858	5.150042	5.279924	4.98172	5.09996	5.139044
173004_s_at	10.212124	10.637399	10.49979	10.515014	10.242298	9.664958	9.201369	8.655977	10.401319
173005_at	5.636207	5.918184	5.645057	5.655295	5.891078	5.893836	5.925086	6.152315	6.031049
173006_s_at	8.97192	8.885314	8.711862	8.711185	8.825923	8.639254	8.579775	8.671895	8.789464
173007_s_at	10.702878	10.57701	10.557914	10.54203	10.384736	10.301276	10.233693	10.312937	10.403934
173008_s_at	7.123746	6.95853	6.947709	6.912687	6.812101	6.920995	6.888671	6.912908	6.808798
173009_s_at	9.209562	9.178542	8.963957	8.978814	9.106103	9.04261	8.967874	9.418513	9.242659
173010_at	8.335663	8.802154	8.587002	7.644937	7.581027	7.588497	7.607939	7.912902	7.751051
173011_at	7.998249	8.188227	7.689692	7.83192	8.22218	8.115101	8.081303	8.627485	8.367861
173012_at	7.590487	7.676511	7.524393	7.659196	7.743227	7.511368	7.700448	7.656564	7.793418
173013_at	4.946058	4.870968	4.903257	4.930751	4.870644	4.880815	4.9015	5.016384	4.932903
173014_at	9.552711	10.145715	9.766376	9.980327	9.859778	9.552724	9.348394	8.905397	9.961708
173015_s_at	8.549391	8.985745	8.606768	8.283312	8.211095	8.097442	8.278745	7.902997	8.054652
173016_s_at	6.573432	6.572841	6.508365	6.67318	6.760448	6.519125	6.612926	6.804455	6.9831
173017_at	8.371868	8.409028	7.93697	8.109834	8.164796	7.901743	7.777133	8.170136	8.281997
173018_s_at	10.667388	10.707106	10.639851	10.550324	10.697716	10.568281	10.699468	10.798928	10.831077
173019_s_at	5.918616	5.956173	5.773483	5.759167	5.91768	6.104403	6.036056	6.096375	6.412889
173020_s_at	7.727648	8.089981	8.097315	8.054365	8.024095	8.09706	8.064766	8.299767	8.397238
173021_s_at	5.086043	5.002117	4.871042	4.949283	4.907692	4.975145	4.871984	4.962572	4.972038
173022_at	7.682492	8.535742	8.188425	8.135859	8.501351	8.444439	8.519792	8.551472	8.622172
173023_at	5.61268	5.293628	5.352489	5.249604	5.238342	5.152296	5.354493	5.271532	5.269395
173024_s_at	6.069605	5.858809	5.76827	5.791849	5.73659	5.70877	5.558279	5.550406	5.942675
173025_s_at	6.474591	6.392652	6.392181	6.044895	6.181876	6.068223	6.023297	5.985692	6.323295
173026_at	7.459305	6.867069	7.111738	6.919657	6.875721	6.723522	6.555387	6.543738	6.918831
173027_s_at	5.373552	5.092123	4.983343	4.875559	4.898931	4.881186	4.793415	4.911079	4.93284
173028_s_at	6.614327	6.932012	6.845665	6.723388	6.901726	6.861359	6.92921	6.927796	7.03344
173029_s_at	7.153531	6.830484	6.902802	6.90258	6.952202	6.89819	6.930273	6.899544	7.095466
173030_at	6.712973	6.79307	6.62672	6.760885	6.864961	6.731188	6.794847	6.61406	6.757136
173031_s_at	8.626943	8.816977	8.547024	8.612512	8.853222	8.8971	8.745031	8.886091	8.914718
173032_at	6.559297	6.82391	6.780136	6.907175	7.124259	7.302823	7.35524	7.423767	6.993927
173033_at	7.180242	7.152503	7.167317	7.171902	6.977546	7.110376	7.109574	7.284063	7.060348
173034_s_at	9.854492	9.969835	9.978881	9.979087	9.992875	10.016333	9.652356	9.710164	10.183672
173035_s_at	8.619718	7.864871	8.000167	7.28872	7.08128	7.452353	7.396816	8.107737	7.383323
173036_s_at	12.661975	12.338679	12.483562	12.413325	12.299613	12.375866	12.338369	12.133312	12.36455
173037_at	10.900735	10.825282	10.596565	10.742895	10.839579	10.47174	10.728661	10.825774	10.868424
173038_at	4.696103	4.815399	4.727683	4.623246	4.669273	4.667062	4.695738	4.780655	4.720852
173039_s_at	8.145029	8.747997	8.587353	8.692849	8.690329	8.92885	9.099892	9.473448	9.060668
173040_at	6.248591	6.551471	6.145253	6.48476	6.569695	6.344822	6.229995	6.209744	6.505511
173041_s_at	8.60321	8.920742	8.739099	8.7643	8.947079	8.852615	8.785215	8.923161	9.042875
173042_s_at	5.651326	7.098308	6.899267	7.188264	6.694272	6.553428	6.439814	5.678024	5.991285
173043_at	10.618427	10.705911	10.559459	10.598615	10.671524	10.508103	10.656432	10.607305	10.741923
173044_at	11.114295	11.196037	10.828955	11.108234	11.213547	10.822349	11.183922	10.982163	11.173726
173045_at	8.450248	8.539307	8.489345	8.973107	9.034514	8.697978	8.388342	7.997585	8.763566
173046_at	5.337824	5.367061	5.352035	5.2991	5.399392	5.25922	5.364925	5.331422	5.014791
173047_s_at	6.763626	6.766616	6.807824	6.681528	6.642274	6.563675	6.634692	6.589636	6.941421
173048_at	5.542076	5.570846	5.581697	5.668749	5.514262	5.563368	5.812129	5.656244	5.463864
173049_at	11.099554	11.070493	10.982634	11.04156	11.14546	11.148689	11.093809	11.159444	11.185518
173050_at	8.816528	8.930485	8.700499	8.779734	9.033904	8.56643	8.455849	8.575029	8.697096
173051_s_at	12.767072	12.559513	12.932898	12.271241	12.206712	12.477969	12.395268	12.420357	12.737351
173052_at	8.835693	9.114814	8.785347	8.661484	9.158032	9.074771	9.186287	9.394394	9.2109
173053_s_at	8.290084	8.159754	8.175055	8.157506	8.068265	7.947657	7.616245	7.614523	8.222689
173054_at	4.78585	4.841741	4.848003	4.719585	4.788366	4.775339	4.944511	4.835524	4.947371
173055_s_at	11.957111	11.93029	12.001366	11.932958	11.964318	11.811395	11.773538	11.843076	11.946179
173056_at	10.764379	10.670906	10.227539	10.508356	10.548849	10.414224	10.178541	10.478841	10.289224
173057_at	6.443625	6.289907	6.411073	6.296569	6.366884	6.314853	6.610952	6.297109	6.1761
173058_s_at	7.812235	8.152275	7.683855	7.779005	8.06671	8.221827	8.071755	8.357347	8.567954
173059_at	9.848231	9.650692	9.243734	9.49924	9.954515	10.165343	10.161904	10.244132	9.818472
173060_s_at	6.671336	9.1135	8.313135	8.768085	9.388994	9.455886	9.973364	9.865058	9.961984
173061_at	4.65105	4.698626	4.618891	4.728203	4.64235	4.678967	4.865432	4.73437	4.647706
173062_at	5.516607	5.20778	5.439488	5.313768	5.144505	5.357627	5.455126	5.492417	5.422221
173063_at	6.295642	6.167275	6.191648	6.216562	6.394174	6.175587	6.22651	6.226832	6.208889
173064_at	8.969369	9.15705	8.978613	9.012237	8.998603	8.695495	8.947965	9.199386	9.018406
173065_at	8.159611	8.19734	8.163573	8.177636	8.274794	8.179071	8.336819	8.387926	8.100162
173066_at	7.492311	7.175376	7.014002	6.854497	6.337026	5.90389	5.930268	6.349523	6.660342
173067_at	6.898826	7.051657	6.899675	6.869429	6.995359	7.009311	7.035359	7.254998	6.880374
173068_at	7.403027	7.106812	7.039456	7.069136	7.086466	6.889486	7.166532	6.99195	6.8673
173069_at	7.375442	7.355371	7.004053	7.051842	7.019938	6.796578	7.080773	7.134842	7.006055
173070_s_at	6.384124	6.341117	6.299201	6.055042	6.109852	6.12041	6.095456	6.423939	6.251194
173071_s_at	5.201231	5.146951	5.04072	5.163618	5.114217	5.043471	5.293481	5.140987	4.939146
173072_at	5.373552	5.333695	5.531851	5.511662	5.417551	5.394113	5.613892	5.533819	5.214042
173073_s_at	8.066766	7.834748	7.837451	7.639761	7.3537	7.586957	7.729905	8.038649	8.214948
173074_at	7.081175	7.018224	7.063677	7.069891	7.081464	6.963607	6.798621	7.141344	6.986564
173075_at	7.526699	7.481036	7.145017	7.144775	7.171793	7.132493	6.928085	7.028505	7.322593
173076_s_at	8.175451	7.875351	7.935921	8.057314	8.023123	7.730345	7.389488	7.758545	7.950522
173077_s_at	7.551067	7.855562	7.58065	7.479051	7.438905	7.428495	7.446703	7.521748	7.469489
173078_at	6.045093	6.054714	6.049266	5.882653	6.131417	6.009869	5.985589	6.053419	6.229484
173079_s_at	6.684142	7.456384	6.915399	7.104062	7.27443	7.121398	7.175489	7.415317	7.373671
173080_s_at	9.735398	9.569334	9.729543	9.570021	9.610602	9.590471	9.201576	9.23767	9.655465
173081_s_at	6.715546	6.879265	6.873537	6.988617	6.922957	7.009378	7.000106	7.15469	7.232994
173082_at	5.295771	5.376481	5.401574	5.516535	5.391876	5.481787	5.635724	5.51742	5.422771
173083_s_at	10.33021	10.181728	9.558756	10.430108	10.782757	10.612455	10.633632	9.893887	10.564335
173084_at	11.349747	11.421258	11.347893	11.283815	11.458971	11.151654	11.287839	11.244731	11.394843
173085_at	5.963842	5.708004	5.820125	5.592395	5.677742	5.578931	5.567489	5.619334	5.693978
173086_s_at	8.527896	8.336693	8.027345	8.062058	8.623419	8.342969	8.456644	8.700722	8.523206
173087_s_at	12.875555	12.736623	12.823785	12.74558	12.729231	12.656014	12.670556	12.709226	12.752121
173088_s_at	7.10542	7.380671	7.237809	7.346282	7.583535	7.566063	7.453006	7.620748	7.555219
173089_at	6.176582	6.281611	6.511252	6.346778	6.231553	6.186819	6.432521	6.214834	6.294514
173090_s_at	8.594389	8.298967	8.789798	8.631275	8.724163	8.515165	8.621735	8.770382	8.755451
173091_at	4.799477	4.691304	4.787979	4.65982	4.684497	4.683475	4.794865	4.631276	4.700821
173092_at	7.706177	7.523771	7.295668	7.347835	7.537844	7.614313	7.562202	7.640516	7.217143
173093_s_at	6.350616	5.589876	5.319009	5.452846	5.930594	5.9103	5.794091	6.090447	5.562456
173094_s_at	6.886047	6.822129	6.885059	6.760558	6.694077	6.758922	6.943661	6.900484	6.694172
173095_at	8.108093	8.1239	8.144388	8.092111	8.161908	8.111421	8.165782	8.188486	8.122983
173096_at	7.378792	8.004056	7.887708	7.746738	7.604139	8.105377	8.056597	8.342921	7.801297
173097_at	6.491293	6.424711	6.371157	6.22181	6.285315	6.094715	5.868533	6.003835	6.427458
173098_at	9.480767	9.239238	9.351688	9.066011	8.880448	8.750865	8.828334	8.812709	8.92114
173099_at	5.406486	5.576584	5.394695	5.579301	5.661392	5.700374	5.7002	5.638594	5.830932
173100_s_at	12.729203	12.755267	12.737474	12.666713	12.760295	12.750776	12.814874	12.87621	12.821667
173101_at	10.097261	9.744582	9.841682	9.785353	9.807875	9.531624	9.878514	9.75446	9.715972
173102_at	4.951208	4.888126	4.859459	4.827916	4.862175	4.72513	4.962116	4.859035	4.672448
173103_s_at	7.903787	7.787276	7.701399	7.730938	7.606553	7.753976	7.762231	7.795542	7.801174
173104_at	10.789444	10.927134	10.844399	10.713085	10.879254	10.698505	10.923993	10.95827	10.968309
173105_at	6.287886	6.168566	6.137228	6.093631	5.881985	5.675201	5.765591	5.955874	5.883634
173106_at	8.041175	7.834697	7.935694	7.976379	7.808392	7.733058	7.95752	7.806047	7.804098
173107_at	7.584776	7.430635	7.516531	7.313164	7.371135	7.351578	7.491781	7.510411	7.241876
173108_at	9.811914	9.80543	9.6527	9.540149	9.530529	9.494289	9.460694	9.532547	9.737583
173109_s_at	5.068672	5.097225	5.064239	5.007464	5.017697	4.957033	5.16293	5.051036	5.002566
173110_at	6.267631	7.212871	7.000941	7.132034	7.608852	7.805085	8.309135	8.927165	7.911131
173111_s_at	9.102939	9.217218	9.004331	9.091702	9.138257	9.049419	9.172866	9.33584	9.398163
173112_s_at	13.799347	13.775646	13.842095	13.793618	13.812482	13.697369	13.715653	13.690111	13.746271
173113_at	11.783251	12.028148	11.836956	12.003023	11.857901	11.667621	11.858151	11.830319	11.923511
173114_s_at	10.44143	10.938023	10.575099	10.721126	11.016922	10.899585	11.162191	11.336102	11.044269
173115_s_at	9.102576	8.883976	9.14491	8.868864	8.799328	8.719012	8.663084	8.536622	8.994853
173116_s_at	7.463849	7.305905	7.463334	7.554791	7.459647	7.369599	7.461786	7.409658	7.273138
173117_at	6.887164	6.627502	6.488431	6.825728	6.83787	6.70896	6.764236	6.465926	6.917836
173118_s_at	7.859631	7.5707	7.632453	7.639893	7.337178	7.401922	7.165153	7.138572	7.321974
173119_s_at	6.557485	6.315909	6.278755	6.215814	6.020043	6.042527	5.990723	5.794399	6.207477
173120_s_at	7.775535	7.628193	7.59327	7.588674	7.507654	7.746929	7.479983	7.709791	8.004112
173121_s_at	5.630453	5.294782	5.384137	5.197265	5.351845	5.355595	5.274515	5.265251	5.205455
173122_s_at	9.233451	9.268435	9.278214	9.18297	9.112048	8.917197	8.708758	8.521836	9.16523
173123_at	5.674241	5.557281	5.783739	5.705521	5.595485	5.699639	5.600799	5.626836	5.662299
173124_s_at	9.661066	10.069309	10.358846	10.03557	9.408488	9.070284	8.321607	7.685974	9.690909
173125_s_at	9.296172	9.332267	8.627642	8.749844	8.815598	8.647702	8.366209	8.631183	8.663481
173126_s_at	8.918895	9.185662	8.81871	8.949861	8.886211	9.106195	9.133559	9.300611	9.154122
173127_at	6.098843	5.629182	5.404861	5.364084	5.349087	5.319362	4.989611	5.48906	5.39546
173128_s_at	8.42989	8.783066	8.652175	8.627966	8.776901	8.821085	9.022298	8.980772	9.144605
173129_s_at	10.950879	10.84411	11.023622	10.938519	10.904378	10.802636	10.762131	10.814136	10.943053
173130_s_at	8.455777	8.312525	8.356973	8.425707	8.432607	8.32439	8.451966	8.509348	8.479653
173131_at	9.990892	10.100811	9.54528	10.013201	10.204205	9.747293	9.853497	9.790594	10.066462
173132_s_at	4.835053	4.77678	4.7373	4.618957	4.728572	4.763361	4.780439	4.907917	4.784957
173133_s_at	9.954538	9.991397	9.808043	9.787079	9.835408	9.799738	9.798178	9.800803	10.061254
173134_at	7.417406	7.459748	7.618231	7.43463	7.291671	7.542047	7.572271	7.580228	7.553656
173135_s_at	8.508919	8.825466	8.766521	8.61664	8.77473	8.79557	8.844031	8.870247	8.789303
173136_at	7.055849	6.980694	6.952582	7.121403	7.022902	7.034123	7.117262	6.945461	6.77108
173137_s_at	12.3049	12.299644	12.266443	12.229156	12.261835	12.206054	12.272048	12.282963	12.246546
173138_s_at	9.436447	8.409971	8.869792	7.641504	6.933169	7.40058	6.78101	8.382774	7.328991
173139_s_at	8.349182	7.771476	8.0761	7.459147	7.69142	7.671603	7.610546	8.014067	7.84115
173140_at	5.341458	5.347094	5.399052	5.529664	5.284981	5.329205	5.337268	5.366728	5.123602
173141_s_at	10.067085	10.045522	10.155776	10.088734	10.087813	9.906207	9.834536	9.750244	10.125916
173142_at	7.461917	8.710479	8.229443	8.467816	9.169326	9.278377	9.485582	9.70686	9.265352
173143_s_at	6.206554	6.081364	6.228393	6.119272	5.976089	6.097843	6.090089	6.063633	6.134014
173144_at	7.852377	8.138591	8.511306	8.833981	8.772745	8.642198	8.862364	8.913704	8.795142
173145_at	7.917624	6.651816	6.643938	5.862728	6.263875	6.983916	6.71661	7.387666	6.229725
173146_s_at	10.72434	10.792885	10.805536	10.831984	10.817996	10.774841	10.573653	10.640023	10.922135
173147_s_at	6.682691	6.47366	6.811692	6.51038	6.146034	6.220518	6.26447	6.027609	6.469132
173148_s_at	11.326252	11.168974	11.222608	10.790354	10.733522	10.667264	10.859599	10.66046	10.764678
173149_at	5.596791	5.495001	5.894111	5.402903	5.764363	5.749185	5.931935	5.816905	5.704101
173150_at	6.312205	6.49657	6.502573	6.473786	6.651959	6.817433	6.994002	6.805132	6.414061
173151_s_at	6.70511	6.396064	6.740888	7.187744	6.601133	6.877289	6.003721	7.901068	7.059102
173152_at	7.315724	7.414552	7.449743	7.442395	7.461556	7.428373	7.365609	7.478894	7.337024
173153_s_at	9.362975	9.406268	9.314525	9.455855	9.316924	9.150972	9.184228	9.051134	9.389424
173154_s_at	6.064519	5.672357	5.105404	5.090183	5.103336	5.163763	5.300111	5.128874	5.158585
173155_at	6.615517	7.801658	7.170344	7.387765	8.083391	8.314748	8.283894	8.467529	7.935533
173156_s_at	5.017132	5.030222	5.295498	4.886368	4.998515	4.913478	5.098803	4.926588	5.022421
173157_s_at	9.261141	9.071104	8.915002	9.027202	9.226108	9.007923	9.147811	8.995247	9.21419
173158_at	5.122685	5.291722	5.237964	5.287678	5.175525	5.164888	5.308639	5.180132	5.212487
173159_s_at	5.021673	4.947702	4.972436	4.917544	4.856851	4.90146	5.0327	4.922839	4.997155
173160_s_at	7.821647	7.767	7.450237	7.094625	6.969693	6.924815	7.133718	7.285612	7.301883
173161_at	7.018323	6.810985	6.797779	6.860753	6.870186	6.727016	6.647932	6.552118	6.84928
173162_s_at	8.593207	9.089072	8.777729	8.887114	8.996256	9.10849	9.034077	9.044052	9.35797
173163_s_at	7.453679	7.637969	7.937602	7.741225	7.741223	7.689172	7.670292	7.572785	8.117485
173164_s_at	10.274178	10.116596	10.019322	10.188849	9.944256	10.004949	9.780368	9.472314	9.957002
173165_s_at	7.704517	7.684384	7.506586	7.516377	7.728115	7.593422	7.351429	7.641736	7.793117
173166_at	5.42911	5.393825	5.410367	5.354412	5.18257	5.456391	5.429507	5.385648	5.087977
173167_s_at	8.355783	9.622991	9.075751	9.15557	9.917179	10.127888	10.265862	10.530091	9.929494
173168_s_at	9.784959	9.697385	9.755193	9.651812	9.744158	9.640899	9.779977	9.684514	9.781046
173169_at	5.084623	5.07698	5.090455	5.024437	5.122899	5.042319	5.230198	5.031003	5.163748
173170_s_at	4.847677	4.946708	4.489662	4.815618	5.001332	4.945599	4.901638	5.043307	5.064019
173171_s_at	7.128598	7.020964	7.177646	6.786091	6.865934	6.85583	6.916601	7.09654	7.005035
173172_s_at	4.837105	4.768358	4.691447	4.816706	4.725409	4.551661	4.632324	4.592799	4.64371
173173_at	5.070368	5.077219	5.08515	4.996772	4.90444	4.901719	5.064792	4.969042	5.029718
173174_s_at	7.833573	7.654253	7.813752	7.430094	7.349125	7.411115	7.612172	7.408696	7.574754
173175_s_at	5.500645	5.475713	5.264345	5.371824	5.308638	5.210062	5.245558	5.203573	5.35835
173176_at	9.329499	9.385233	9.221211	9.41862	9.360634	9.22423	9.084997	9.228448	9.345488
173177_s_at	5.98762	6.207281	6.002688	6.163179	6.156246	6.515818	6.371123	6.329108	6.842057
173178_s_at	5.866112	5.552427	5.386501	5.484391	5.368267	5.345653	5.303738	5.21515	5.341349
173179_s_at	8.855385	8.938627	8.818259	8.874206	9.073138	8.77945	8.931804	9.178511	9.114934
173180_at	4.81875	4.831875	4.869096	4.89483	4.894077	4.948219	4.840868	4.981481	4.944037
173181_s_at	9.741395	9.891778	9.576516	9.95896	9.839759	9.746866	9.647242	9.880532	10.054162
173182_at	12.867799	12.793435	12.644702	12.648763	12.654028	12.592886	12.593561	12.634199	12.584801
173183_s_at	10.319231	10.080533	10.251128	10.163927	10.148133	10.055221	10.003844	10.115716	10.278344
173184_at	4.901679	4.816955	4.943251	4.846095	4.843493	5.042006	5.23429	4.872358	4.960421
173185_s_at	7.700473	7.800983	7.757933	7.621914	7.822651	7.805447	7.949613	7.928536	8.136466
173186_s_at	7.079889	7.127873	6.975766	7.09229	7.145385	6.991992	7.030804	7.20342	7.163796
173187_s_at	7.350208	7.406066	7.338773	7.395176	7.501725	7.366717	7.356534	7.497868	7.500594
173188_s_at	9.34311	9.177024	9.016189	8.941573	8.886397	8.963145	9.026518	9.25557	9.12501
173189_at	4.977111	4.916082	4.976425	4.907369	4.877511	4.903333	4.870392	4.810307	5.008712
173190_s_at	6.588298	6.429478	6.217994	5.910051	5.876644	5.957261	6.137932	6.29863	6.261821
173191_at	7.200982	7.244175	7.358658	7.42175	7.494224	7.502655	7.437113	7.4438	7.516577
173192_s_at	9.198698	8.835787	9.22103	8.805245	8.777019	8.823388	8.764103	8.915177	8.897927
173193_s_at	10.579692	10.198814	10.323816	10.217209	10.083149	9.945395	9.776402	9.839194	10.168259
173194_s_at	7.640686	7.37631	7.311534	7.137367	7.124123	7.127866	6.903405	6.924202	7.167113
173195_s_at	5.528326	6.046786	5.739171	5.898763	6.076571	6.095311	5.716886	5.943657	6.421259
173196_s_at	6.800561	6.409815	6.504419	6.467554	6.819273	6.482978	6.54654	6.139136	6.658514
173197_at	7.512777	7.928989	7.543017	7.741308	7.794108	7.934695	8.177634	8.090316	7.823083
173198_s_at	12.051518	11.770689	11.906113	11.8766	11.784096	11.856221	11.617046	11.656563	11.8188
173199_at	6.033245	5.938405	5.798172	5.856859	5.951814	5.96341	5.806012	5.985233	6.034695
173200_s_at	5.062934	4.844491	4.897194	4.831107	4.8229	4.885441	5.158379	5.432537	4.950722
173201_s_at	6.31268	6.298395	6.201757	6.222024	6.126593	6.074771	6.213522	6.049398	6.122409
173202_s_at	10.389788	10.580119	10.614169	10.446116	10.561971	10.51439	10.556633	10.564524	10.573216
173203_at	5.426597	5.383139	5.474221	5.396632	5.300139	5.357931	5.55535	5.414492	5.205904
173204_s_at	8.85501	8.219935	8.846146	8.760443	8.778811	8.756332	8.298666	8.429681	8.656319
173205_s_at	8.117473	8.068458	8.024286	7.835607	7.841577	7.761283	7.458446	7.536702	8.021029
173206_s_at	10.870722	10.536419	10.96731	10.470789	10.081606	10.14973	9.824105	10.168062	10.268794
173207_at	9.312056	9.521169	10.03129	9.519353	9.570617	9.131411	9.12696	9.175198	9.779202
173208_s_at	11.895571	11.888941	12.014862	11.884606	11.853819	11.862897	11.693667	11.877304	11.895534
173209_s_at	8.388952	7.20314	7.737273	7.414654	7.487243	7.529807	7.724696	8.027617	7.470046
173210_s_at	8.453292	8.506872	8.235269	8.158703	8.060818	7.837895	7.94663	7.791839	8.071291
173211_at	9.949523	10.10479	9.938835	10.118174	10.020854	9.967505	9.717541	9.927488	10.15033
173212_at	5.291113	5.277555	5.184415	5.242078	5.309648	5.251191	5.344042	5.216555	5.435673
173213_s_at	8.43967	8.690795	8.268904	8.348231	8.44076	8.474747	8.601282	8.858043	8.813867
173214_s_at	11.640517	11.572928	11.647372	11.538715	11.488317	11.446077	11.252336	11.076888	11.498155
173215_at	8.684125	8.96525	8.594395	8.65428	8.729589	8.73184	8.700115	8.996486	8.956934
173216_s_at	7.541273	7.878221	7.697883	7.791199	7.871863	7.774877	7.457748	7.672902	7.926246
173217_at	7.94433	7.572348	7.587297	7.487308	7.396662	7.347502	7.297555	7.344483	7.348214
173218_s_at	10.804917	10.652523	10.514207	10.572449	10.454474	10.315601	10.10735	10.056404	10.554048
173219_s_at	6.060854	5.931222	6.01543	5.915206	5.970574	5.937314	5.788909	5.948212	5.977528
173220_s_at	9.621076	9.795849	9.807354	9.842969	9.88703	9.768967	9.709399	9.832744	9.948832
173221_s_at	8.140021	7.897882	8.15017	7.791471	7.785309	7.908105	7.595773	7.654588	8.044623
173222_s_at	9.454907	9.867267	9.797818	9.783231	9.799899	9.712964	9.507072	9.628826	9.770023
173223_s_at	8.731137	11.264516	10.105992	10.685289	11.517075	11.954879	12.315497	12.58248	11.778499
173224_s_at	5.836904	5.87442	5.777857	5.849609	5.729893	5.765317	5.972873	5.978068	5.686429
173225_at	8.382246	7.55855	7.091443	7.458331	7.544217	7.510425	7.82708	7.641977	7.431131
173226_s_at	7.452936	6.987286	7.196087	7.509304	7.210979	7.246773	6.904528	6.914842	7.295049
173227_at	7.822843	7.904627	7.662329	7.878771	8.082113	7.822887	7.671997	7.690253	8.036526
173228_at	5.505574	6.113693	5.882271	5.935124	6.075436	5.958082	5.866445	5.829536	6.282144
173229_s_at	9.144641	9.149137	9.141158	9.038319	9.157972	9.120505	9.017613	9.110997	9.293918
173230_s_at	6.639789	8.414867	7.548827	8.001185	8.508509	8.445847	8.619041	8.552382	8.866839
173231_at	5.718971	5.491867	5.58547	5.702445	5.76328	5.4138	5.40502	5.381507	5.868902
173232_s_at	6.648222	6.262909	6.394923	6.355421	6.274265	6.174217	6.029141	6.050081	6.05097
173233_s_at	5.61833	5.554623	5.597064	5.586346	5.451739	5.402209	5.581846	5.500573	5.506918
173234_s_at	6.959202	6.9573	6.930216	6.795751	7.00644	6.897158	6.73797	6.868079	7.033039
173235_at	10.80393	12.25293	11.802311	12.171666	12.295075	12.057328	12.099254	11.479479	12.167567
173236_at	7.621571	7.804831	7.602824	7.772791	7.898275	7.957602	7.817073	7.87906	8.096651
173237_s_at	8.790536	8.69244	8.438539	8.445193	8.490104	8.297417	8.13842	8.333986	8.540218
173238_s_at	9.74509	10.065012	9.493038	9.933919	9.906055	9.745342	8.975368	8.680084	9.961639
173239_s_at	10.585039	10.524676	10.603154	10.47448	10.398881	10.411745	10.232837	10.273907	10.402632
173240_s_at	11.121502	11.033799	11.076379	10.968721	11.003413	10.947889	10.952634	10.895023	11.103714
173241_at	6.630416	6.535563	6.36248	6.344089	6.651782	6.592221	6.537688	6.635231	6.459093
173242_s_at	7.974779	7.606327	7.557797	7.573046	7.542095	7.407759	7.437971	7.212399	7.307998
173243_s_at	13.792371	13.746779	13.809557	13.750131	13.713909	13.692546	13.614633	13.669547	13.703664
173244_at	11.311729	11.065533	11.229672	11.070544	11.206507	11.059399	11.25209	11.067271	11.096586
173245_s_at	8.17751	10.094067	9.364886	9.63048	10.391231	10.815545	11.373421	11.487212	10.731524
173246_s_at	13.919762	13.778142	13.886512	13.814992	13.752085	13.786229	13.859883	13.774592	13.792894
173247_s_at	12.661619	12.582763	12.607895	12.475343	12.511842	12.377325	12.462502	12.23116	12.44562
173248_s_at	13.796615	13.727506	13.781362	13.674656	13.659203	13.609619	13.660431	13.621424	13.678062
173249_s_at	13.979742	13.92021	13.93436	13.903328	13.81036	13.854392	13.817977	13.85821	13.870107
173250_s_at	6.360186	6.304913	6.120309	6.26687	6.643136	6.31315	6.207347	6.583476	6.58487
173251_s_at	13.560937	13.478985	13.556998	13.392477	13.412209	13.390372	13.412205	13.360244	13.492667
173252_s_at	10.661453	10.664109	10.329307	10.68309	10.631204	10.430166	10.52095	10.139973	10.603121
173253_s_at	13.865515	13.7251	13.842129	13.689174	13.726437	13.652442	13.749101	13.661177	13.695713
173254_at	7.175585	7.531766	7.216389	7.252045	7.399773	7.361419	7.172622	7.562332	7.496674
173255_at	13.929204	13.848101	13.93051	13.800565	13.756265	13.76398	13.785365	13.764632	13.751341
173256_at	4.666656	4.537976	4.651423	4.599255	4.541505	4.534974	4.6618	4.502911	4.43432
173257_s_at	8.424373	8.418284	8.319947	7.699276	7.715819	7.48917	7.480186	7.501604	7.616457
173258_s_at	7.636756	7.722355	7.383068	7.580809	7.6951	7.809294	7.510089	7.928528	7.992937
173259_at	10.994018	10.895596	10.819607	10.757596	10.629559	10.584271	10.603972	10.608742	10.731496
173260_s_at	9.365263	10.136504	9.865578	9.902474	10.010938	10.056188	10.153441	10.354298	10.260069
173261_s_at	5.113951	5.372953	5.002597	5.220709	5.077922	4.825536	4.967326	4.915669	5.237202
173262_s_at	11.102306	10.889373	11.145349	10.899791	10.79561	10.739192	10.455105	10.502029	10.8984
173263_s_at	10.325699	10.053224	10.072799	9.972847	10.018234	9.997931	9.764741	9.827888	10.130917
173264_at	7.913691	7.53472	7.691301	7.811868	7.621877	7.64371	7.567284	7.483375	7.568247
173265_at	10.317204	10.000315	9.727611	9.698842	9.771788	9.587424	9.407646	9.694526	9.689463
173266_at	8.875766	8.852091	8.811861	8.749008	8.984053	8.604726	8.621368	8.589234	8.932614
173267_at	8.057675	8.021316	7.887901	7.865474	7.764087	7.650073	7.810553	7.767828	7.681952
173268_s_at	12.871464	12.760925	12.855811	12.763631	12.706212	12.711749	12.62366	12.754021	12.736575
173269_s_at	13.911331	13.829246	13.922968	13.863685	13.753615	13.759841	13.711675	13.716383	13.77085
173270_s_at	12.857	12.769302	12.763351	12.726985	12.68723	12.605861	12.466153	12.504632	12.468252
173271_s_at	6.78032	6.709196	6.695178	6.531794	5.583698	5.338863	4.531609	4.68071	6.143004
173272_s_at	6.034087	6.199955	5.945772	6.107886	6.136849	5.737299	5.964921	6.038949	6.381933
173273_at	7.023776	6.782308	6.938582	6.718823	6.325261	6.503319	6.513581	6.424356	6.555268
173274_s_at	6.009273	5.645411	5.840525	5.533472	5.659993	5.942564	5.870674	6.458562	5.840783
173275_s_at	13.649672	13.599508	13.56001	13.550921	13.553492	13.458955	13.388029	13.438144	13.501076
173276_s_at	11.21329	10.943507	11.107015	11.061015	10.973202	10.862459	10.797355	10.83406	11.012266
173277_at	10.551168	10.258089	10.025779	10.440036	10.162512	10.17877	8.893285	9.705488	10.639837
173278_at	4.67257	4.590434	4.646635	4.629468	4.693649	4.589814	4.681247	4.629564	4.628164
173279_s_at	5.899297	5.603408	6.110519	5.967478	5.913022	6.069524	6.046755	6.109854	6.3272
173280_at	6.685252	6.696281	6.561854	6.597436	6.714653	6.569381	6.666429	6.889777	6.680658
173281_s_at	5.604898	5.300599	5.560665	5.403951	5.519867	5.551811	5.532428	5.4789	5.485403
173282_s_at	8.01463	7.815947	7.737318	7.632756	8.19287	8.10164	8.258559	8.176257	7.973727
173283_s_at	5.852444	6.27324	6.019123	5.167261	5.216895	5.332959	5.651676	5.704489	5.427077
173284_s_at	9.021735	8.716934	8.695502	8.548019	8.715799	8.630057	8.649845	8.654832	8.846424
173285_s_at	9.444269	9.068733	9.310317	8.967368	8.830203	8.669044	8.453373	8.667372	8.803205
173286_s_at	13.431533	13.517154	13.500129	13.435319	13.412616	13.413023	13.389437	13.325241	13.421048
173287_s_at	9.100284	9.160402	9.284632	8.806328	8.870102	8.886214	8.672347	8.646746	8.841229
173288_at	5.55721	5.494324	5.515778	5.554396	5.553873	5.480507	5.672184	5.61712	5.505282
173289_s_at	6.782293	6.996745	6.700381	6.722641	6.834169	6.88623	7.000892	7.102945	7.048701
173290_at	10.641631	10.535946	10.659993	10.570961	10.501337	10.372673	10.094977	10.275891	10.459536
173291_at	13.483409	13.440676	13.412497	13.443293	13.468488	13.363777	13.335072	13.35187	13.305385
173292_at	12.171614	11.889604	11.912056	12.055239	12.057309	11.758993	11.913329	11.766185	11.919846
173293_at	5.834481	5.910197	6.017099	5.813256	5.8372	5.910659	6.187492	5.891704	5.588785
173294_at	9.157518	8.790561	9.141479	8.77251	8.507946	8.579429	8.36965	8.647533	8.651126
173295_s_at	8.240218	8.071318	7.905237	8.017035	7.98228	8.056079	8.099167	8.097268	8.057085
173296_at	8.010574	7.635498	7.5292	7.788417	7.568365	7.608912	7.531563	7.678048	7.589965
173297_at	5.531529	5.433984	5.161747	5.256167	5.333143	5.319902	5.279362	5.360872	5.447034
173298_at	12.167084	11.841229	11.853072	12.07552	12.023801	11.862895	11.837151	11.846105	11.818309
173299_s_at	7.682206	7.654019	7.582236	7.502739	7.591732	7.458524	7.102599	7.484157	7.825459
173300_s_at	11.09041	11.112496	11.161376	11.06654	11.054663	10.990461	10.89919	10.979159	11.014667
173301_s_at	10.878774	10.484949	11.016544	11.167905	11.096535	11.156485	11.212681	11.644029	11.542532
173302_at	8.057691	8.480434	8.305866	8.329234	8.581207	8.60078	8.366927	8.473693	8.759567
173303_s_at	7.425209	7.646999	7.55969	7.626746	7.594511	7.319131	7.324781	7.204271	7.686591
173304_at	5.57878	5.580517	5.719573	5.64378	5.618217	5.524796	5.527897	5.650438	5.469497
173305_s_at	9.661028	9.792817	9.350993	9.611297	9.924829	9.720493	9.728955	9.933486	9.839023
173306_s_at	7.51068	7.616728	7.38627	7.493733	7.612991	7.516539	7.503263	7.5605	7.768357
173307_s_at	5.327247	5.151171	4.904792	4.920222	4.769726	4.733751	4.782226	4.610433	4.942917
173308_at	13.100316	12.875506	12.980778	13.004692	12.865364	12.843596	12.565653	12.73816	12.80556
173309_at	6.819602	7.41288	7.093589	7.322108	7.914657	8.367732	8.332404	8.923813	8.079585
173310_at	10.455199	10.049524	10.341661	10.074346	9.831718	9.694208	9.865363	9.388032	9.854999
173311_s_at	5.784002	5.672532	5.586666	5.631247	5.62736	5.775498	5.697054	5.482091	5.74387
173312_s_at	6.593155	6.739235	6.62024	6.240051	6.554546	6.498437	6.255885	6.785199	6.842403
173313_s_at	7.73477	7.766419	7.853523	7.670594	7.806104	7.728856	7.656496	7.906409	7.847373
173314_at	7.880969	7.868989	7.677874	7.862804	7.75977	7.624754	7.746674	7.686901	7.898115
173315_at	13.892603	13.802478	13.843857	13.778892	13.767103	13.684999	13.692367	13.697598	13.736347
173316_s_at	5.505076	6.239054	5.731927	5.949352	6.945376	8.086967	8.07599	9.599795	7.034553
173317_s_at	7.945476	7.620333	7.926484	7.604978	7.756128	7.565552	7.411582	7.49683	7.485136
173318_at	13.067108	12.824495	12.867037	13.158899	13.142413	12.956444	12.80651	12.689638	12.783007
173319_s_at	8.579177	8.661477	8.391605	8.47643	8.532456	8.348472	8.516873	8.541948	8.543759
173320_s_at	9.541218	9.681431	9.540395	9.414625	9.682311	9.515829	9.201714	9.399283	9.800432
173321_at	10.717574	10.487537	10.331017	10.481101	10.28688	10.086839	10.168598	10.143295	10.263055
173322_at	7.44552	7.291352	7.334153	7.304263	7.499332	7.291129	6.701537	7.053519	7.506244
173323_at	4.814563	4.724582	4.768191	4.802496	4.738288	4.687334	4.87802	4.870911	4.654869
173324_s_at	8.529091	8.540947	8.471112	8.408586	8.378025	8.281746	8.089043	8.201729	8.591409
173325_s_at	7.494321	7.70832	7.658879	7.50145	7.636372	7.772562	7.924156	7.881856	7.759854
173326_s_at	10.797772	10.409847	10.781891	10.38894	10.109702	10.123458	10.463309	9.948719	9.256713
173327_at	10.040323	10.057149	9.889138	9.963227	10.03229	9.894318	9.996016	10.135452	10.121605
173328_s_at	8.071351	7.984494	7.720076	7.809574	7.709001	7.653001	7.632617	7.991738	7.930898
173329_s_at	13.732928	13.662836	13.69009	13.675444	13.635567	13.528435	13.568197	13.544704	13.599503
173330_s_at	13.373323	13.103512	13.197379	13.004118	12.993351	12.756841	12.760985	12.78502	12.97177
173331_s_at	13.606378	13.628874	13.683817	13.577364	13.612729	13.527584	13.561485	13.524746	13.602977
173332_s_at	12.292099	12.122548	12.186339	12.062797	12.117469	12.096398	11.880526	12.033471	12.108181
173333_s_at	13.325275	13.252851	13.239656	13.234278	13.183509	13.085128	13.010993	13.044529	13.191509
173334_s_at	13.090075	13.067061	13.168709	13.05466	12.996262	12.894846	12.809239	12.815755	13.00512
173335_s_at	8.641253	8.593003	8.651535	8.401463	7.804038	7.891045	7.865832	7.215463	7.657372
173336_s_at	11.354971	11.630683	11.622699	11.539495	11.735245	11.677016	11.685418	11.806559	11.7242
173337_s_at	12.661093	12.679264	12.742922	12.612159	12.712646	12.651809	12.623881	12.649533	12.667224
173338_s_at	10.201382	9.84246	9.983329	9.787495	9.791912	9.637901	9.794764	9.538358	9.820604
173339_at	6.499721	6.639503	6.389463	6.412797	6.773919	6.528785	6.692389	6.576335	6.322222
173340_at	6.923605	7.014434	6.998033	6.921112	6.9862	6.998562	7.287479	7.164141	7.170097
173341_at	5.438255	5.26281	5.27109	6.582342	6.226066	6.350265	6.304048	5.950999	6.295564
173342_at	8.694471	8.807511	8.84615	8.759783	8.829692	8.730672	8.814744	8.786512	8.990756
173343_s_at	6.967376	6.686386	6.792439	6.624567	6.774055	6.591096	6.554532	6.656141	6.710191
173344_at	5.474886	5.732382	5.833378	5.900511	5.699262	5.67924	5.394093	5.328493	6.274562
173345_s_at	8.199786	8.38574	8.123034	8.473766	8.544893	8.630531	8.690838	8.738833	8.55372
173346_at	9.139391	9.122179	9.076091	9.018116	9.016477	8.99802	8.930533	8.99981	9.138053
173347_at	10.350769	9.967975	10.026214	10.213755	10.031726	9.854482	9.598002	9.772673	9.983555
173348_s_at	9.067716	8.770108	9.488485	9.220626	9.439646	9.265195	9.372728	9.39262	9.331871
173349_at	12.787071	12.698104	12.684201	12.802647	12.772535	12.637564	12.676342	12.538417	12.642018
173350_s_at	10.939532	10.999923	11.060523	11.007104	11.153666	11.010784	11.041283	10.960181	11.015122
173351_s_at	13.928731	13.849624	13.906831	13.921983	13.851527	13.814393	13.841943	13.833667	13.874553
173352_s_at	8.330847	8.450595	8.496462	8.328382	8.302443	8.40092	8.126929	8.32706	8.362987
173353_s_at	5.851655	6.004301	5.810096	5.937772	5.894194	5.837046	5.848768	5.892109	6.070229
173354_s_at	8.455282	8.284344	8.367288	8.217963	8.08347	7.795095	7.880615	8.111412	7.906796
173355_s_at	10.206298	9.906668	10.072702	9.821709	8.768489	8.022034	8.16575	7.651305	9.20666
173356_s_at	9.932527	10.228251	9.886497	10.033663	10.148243	9.945142	9.498274	9.765335	10.005909
173357_s_at	9.145412	8.658726	9.099896	8.824016	8.700855	8.663904	8.225649	8.42985	8.728014
173358_s_at	10.627914	10.580208	10.704837	10.568728	10.54722	10.377583	10.317413	10.449043	10.665244
173359_at	9.598119	9.470844	9.565756	9.347291	9.385729	9.097256	8.935765	8.747212	9.410683
173360_at	9.913828	9.8195	10.116196	9.920503	9.843219	9.843723	9.463567	9.391095	9.934743
173361_s_at	5.689524	6.405201	6.00433	6.028111	6.211031	6.051808	6.003566	6.18573	6.251866
173362_s_at	5.435529	5.760583	5.680171	5.465681	5.656879	5.750899	5.74533	5.699575	5.79931
173363_s_at	7.986613	7.880868	7.910478	7.927809	7.956299	7.769933	7.720333	7.961335	7.642908
173364_s_at	9.102035	9.267369	9.24975	9.16924	9.163907	9.196386	9.252177	9.300976	9.477983
173365_at	7.939599	7.924755	7.978868	8.042626	8.02819	7.897718	7.851824	7.903648	8.091913
173366_s_at	5.23278	5.212193	5.243993	5.17927	5.199709	5.159651	5.158117	5.221971	5.397161
173367_s_at	13.156042	12.966872	13.09883	13.045916	13.019477	12.954629	12.890481	12.853098	13.001955
173368_at	6.686655	6.634886	6.500723	6.649543	6.644528	6.647832	6.603846	6.628147	6.69677
173369_s_at	13.562362	13.472205	13.522546	13.410751	13.391494	13.393699	13.326853	13.287692	13.442396
173370_at	11.789808	11.794684	11.592114	11.658744	11.730475	11.659686	11.831931	11.865912	11.730274
173371_s_at	9.924366	10.127673	10.040316	10.092932	9.985508	9.803823	9.734724	9.678099	10.016334
173372_at	4.641831	4.534453	4.694841	4.614255	4.74301	4.676345	4.606077	4.582061	4.507464
173373_s_at	6.185227	6.410203	6.151311	6.280234	6.311025	6.305256	6.383149	6.611555	6.500046
173374_s_at	10.202528	9.976407	10.194755	10.051736	10.002368	9.932484	9.589206	9.708784	9.993851
173375_s_at	13.92095	13.864529	13.94446	13.844353	13.83561	13.768455	13.839984	13.766761	13.834016
173376_s_at	7.347843	7.426244	7.094325	7.308069	7.438348	7.267129	6.797201	7.09131	7.637433
173377_s_at	6.951558	6.733504	6.763328	6.682189	6.986577	6.794256	7.043548	6.90289	7.225697
173378_at	5.575448	5.714181	5.324911	5.383335	5.441432	5.489276	5.415974	5.297891	5.760602
173379_s_at	8.17546	8.178563	8.291851	8.147466	8.209863	8.225442	8.314374	8.216531	8.471023
173380_at	13.976935	13.913475	13.990051	13.92027	13.83928	13.798588	13.847242	13.835471	13.894301
173381_at	11.860376	11.711614	11.566547	11.705495	11.600708	11.387044	11.579226	11.69725	11.688495
173382_s_at	10.96857	10.549814	10.646839	10.595587	10.582121	10.490208	10.366295	10.487282	10.754953
173383_s_at	8.241371	8.313291	8.149447	8.181407	8.395273	8.391411	8.232839	8.493083	8.544807
173384_at	8.39748	8.445359	8.333541	8.43062	8.345188	8.362751	8.133663	8.438795	8.548425
173385_at	7.148574	7.261325	6.953781	7.074171	7.12856	7.174263	7.064522	7.551702	7.404355
173386_s_at	5.653016	5.701306	5.408559	5.536458	5.48389	5.570715	5.535559	5.759555	5.764058
173387_at	7.237323	6.678154	6.575704	6.384553	6.492876	6.372305	6.265932	6.315951	6.198324
173388_s_at	11.068692	10.803988	10.719389	10.675035	10.499069	10.243054	9.714731	10.028315	10.485511
173389_at	5.291042	5.371285	5.569021	5.340423	5.336588	5.500241	5.914744	5.567706	5.335972
173390_s_at	9.340581	9.223431	9.185384	9.020535	9.083726	8.879429	8.788489	8.965596	9.079753
173391_s_at	11.142678	10.945008	11.095326	10.905418	10.868709	10.64635	10.575252	10.641708	10.769767
173392_s_at	5.150964	5.162594	5.197677	5.232504	5.161998	5.042362	5.289555	5.282408	5.138871
173393_s_at	8.777109	8.576364	8.553975	8.487193	8.433005	8.381844	8.191839	8.281008	8.714533
173394_s_at	11.07429	11.206776	11.048948	11.065453	11.226943	11.083882	11.122672	11.193829	11.251542
173395_s_at	8.904848	9.270217	8.970326	9.411667	9.576741	9.273489	9.100708	8.876336	9.394088
173396_s_at	10.165999	10.359109	10.297288	10.238785	10.316589	9.961835	10.084103	10.059006	10.246911
173397_at	6.442055	6.518884	6.260953	6.4888	6.433647	6.364137	6.285975	6.366889	6.432093
173398_s_at	4.824469	4.80383	4.86021	4.865915	4.808258	4.743246	5.068817	4.87972	5.053007
173399_s_at	5.396038	5.281301	5.306899	5.147537	5.102944	5.267326	5.287771	5.057711	5.107729
173400_s_at	4.607146	4.789935	4.64306	4.56984	4.741623	4.84733	4.821108	4.957529	4.797998
173401_s_at	9.549388	9.921109	9.486049	9.556072	9.882679	10.127249	10.054078	10.557996	10.225228
173402_s_at	12.545015	12.068053	12.342994	11.787078	11.798928	12.188793	12.010492	12.621272	11.948435
173403_s_at	6.311833	6.142504	6.178852	5.960641	5.929545	6.085902	6.28516	6.704008	5.962862
173404_s_at	5.993874	6.024906	6.081085	5.99388	5.82735	5.82999	6.124686	5.911682	5.745361
173405_s_at	9.200287	8.732657	9.305938	9.06531	8.841134	8.917368	8.331716	8.372568	8.787098
173406_at	8.979541	8.850783	8.861265	8.74182	8.691632	8.507964	8.342466	8.609692	8.746339
173407_s_at	13.330497	13.257415	13.22353	13.231288	13.183555	13.103951	13.180706	13.146423	13.231744
173408_s_at	13.165549	13.051582	13.133082	12.985688	13.003453	12.973348	12.95514	13.018512	13.083077
173409_s_at	8.042558	7.879395	7.852277	7.931443	7.995061	7.912835	7.589629	7.77124	7.967928
173410_s_at	6.375231	6.408123	6.193496	6.423503	6.353664	6.266635	6.160751	6.301939	6.514751
173411_s_at	8.540432	10.441055	9.030502	10.670408	12.09294	12.373973	12.386578	12.851955	11.6759
173412_s_at	10.55218	10.094645	10.142928	9.969624	9.88015	9.694447	9.883856	10.03693	10.032046
173413_at	9.481941	9.688298	9.519386	9.6059	9.702389	9.813198	9.850701	10.020159	9.66639
173414_s_at	5.762557	5.833634	5.735765	5.503152	5.440287	5.689678	5.747725	5.757247	5.395198
173415_s_at	9.627897	9.477156	9.394136	9.41928	9.395193	9.506806	9.396329	9.404915	9.481735
173416_at	8.266808	8.44026	8.287534	8.177763	8.334144	8.415135	8.524511	9.001722	8.486652
173417_at	10.632587	11.006032	10.540685	10.744955	10.793477	10.452433	10.414692	10.132698	10.698811
173418_at	11.402114	11.550275	11.390285	11.515458	11.571426	11.378737	11.453445	11.407232	11.511905
173419_at	4.98585	4.896673	5.14314	5.060593	5.092121	4.973574	5.303747	5.03773	5.049847
173420_s_at	5.885096	5.975631	6.146089	6.040933	6.05416	6.025241	6.243359	6.09173	6.034076
173421_at	10.609074	10.341416	10.559807	10.571297	10.48406	10.435657	10.221011	10.213101	10.519351
173422_at	9.49939	9.043661	8.865108	8.779522	8.521601	8.404256	8.307447	8.396863	8.464747
173423_at	4.534722	4.580448	4.509632	4.407095	4.423755	4.490664	4.465675	4.400484	4.382985
173424_at	7.825111	7.824087	7.861008	7.786459	7.663471	7.878396	7.923415	7.8515	7.649047
173425_at	11.293297	11.769779	11.493201	11.693917	11.379252	11.021495	11.066356	10.597239	11.511433
173426_at	6.646943	7.239219	7.153629	7.27859	7.351131	7.137181	7.022488	7.128243	7.14621
173427_at	9.832896	9.629073	9.467688	9.425314	9.364863	9.123002	9.277054	9.248697	9.191262
173428_at	9.244905	9.191593	9.050824	8.925153	8.988315	8.998703	9.136394	8.909137	8.731886
173429_at	5.011369	4.681883	4.65932	4.645971	4.68486	4.820348	4.676093	4.835041	4.682526
173430_at	11.447045	11.206584	11.182983	11.05608	10.971054	10.968092	10.987488	11.063383	11.008964
173431_at	10.332516	10.03548	9.64277	9.690691	9.651637	9.446812	9.243287	9.45621	9.371649
173432_at	8.738646	8.738041	8.653729	8.513609	8.72473	8.634576	8.744322	8.765132	8.587083
173433_s_at	9.322967	9.403272	9.016785	9.257555	9.214698	9.167216	9.276621	9.591228	9.363378
173434_at	8.702217	8.446046	8.242524	8.408511	8.457741	8.307052	8.192908	8.432838	8.274847
173435_s_at	8.954835	8.799301	8.818257	8.790671	8.885603	8.714886	8.816212	8.821849	8.889731
173436_at	9.008662	9.320674	8.994312	9.163355	9.0594	9.052235	9.142033	9.306999	9.280718
173437_at	7.526157	7.870887	7.435588	7.537481	7.859908	7.705546	7.914684	8.206201	8.089285
173438_at	10.445391	9.958884	9.832461	9.523388	9.419903	9.401499	9.290726	9.535593	9.343605
173439_at	7.326131	7.004205	6.750723	6.875062	6.920247	6.822635	6.529685	7.006202	6.774124
173440_at	10.552	10.470817	10.293491	10.247508	10.306091	10.094571	10.220431	10.324338	10.34111
173441_s_at	6.837474	7.176093	6.892832	6.795665	7.093505	7.141333	6.91543	7.102528	7.232433
173442_at	9.253549	9.301966	9.136129	9.075709	9.117687	8.925695	9.064589	9.02466	9.082133
173443_s_at	7.374821	8.305453	7.898387	7.873127	8.552148	8.651362	8.821221	9.281787	8.559582
173444_s_at	10.733865	10.606078	10.771775	10.540605	10.502613	10.382456	10.155268	10.292262	10.577852
173445_s_at	5.941981	6.188508	6.061521	6.026712	6.12002	6.201553	6.348525	6.451991	6.373346
173446_s_at	9.506746	9.331745	9.383823	9.182356	9.111224	9.081146	9.207709	9.179395	9.086279
173447_s_at	5.872672	5.748457	5.518858	5.594348	5.625817	5.526615	5.307644	5.574847	5.687061
173448_s_at	8.920391	8.457963	8.814414	8.379436	8.028243	8.031748	7.948218	8.21422	8.353347
173449_s_at	8.244467	8.273219	8.017137	8.129957	8.240602	8.158863	8.022452	8.418172	8.331905
173450_at	7.926679	8.044152	7.786743	7.907499	7.961949	7.788214	7.774196	7.746352	7.878476
173451_s_at	8.083762	7.835432	7.847888	8.059015	7.935561	7.6184	7.542516	7.550789	8.070674
173452_s_at	6.581011	6.489355	6.274652	6.514858	6.538609	6.554788	6.383139	6.75772	6.626849
173453_s_at	5.96431	6.069806	5.919975	6.044514	5.919936	5.901471	5.913387	5.82411	5.818835
173454_at	11.438061	11.500297	11.303052	11.268986	11.306142	11.217184	11.466843	11.525773	11.406642
173455_s_at	12.052038	11.68605	11.814625	11.816273	11.796189	11.659703	11.781749	11.73169	11.802544
173456_at	5.944616	5.809256	5.484994	5.660546	5.627562	5.575375	5.64076	5.6671	5.136269
173457_s_at	5.573162	5.471085	5.561807	5.406704	5.437662	5.331951	5.275584	5.344549	5.499542
173458_at	6.737877	6.835952	6.664024	7.016434	6.958365	6.714832	6.375807	6.511988	6.99118
173459_s_at	9.777847	9.470728	9.282729	9.242058	9.308529	9.128117	9.23601	9.309103	9.324572
173460_s_at	9.896151	10.100588	9.678569	9.828834	9.976213	9.970018	10.046486	10.370851	10.107156
173461_at	4.971992	4.94301	4.91246	4.874393	4.87112	4.892476	4.875887	5.003936	4.722906
173462_s_at	9.059339	9.215715	8.924806	8.648377	8.961147	8.850818	8.616106	9.139951	8.993052
173463_s_at	5.982781	6.067272	5.934375	6.042922	6.036412	5.683778	5.697443	5.778444	5.770095
173464_at	7.109479	7.264665	6.941645	7.087367	7.232197	6.898267	6.754934	6.795183	7.108579
173465_at	7.567396	7.824712	7.496817	7.823481	7.880612	7.798437	7.902637	8.365531	7.817268
173466_s_at	10.40759	9.95522	9.834991	9.636208	9.517591	9.553367	9.178309	9.076322	9.355292
173467_s_at	7.760231	7.655779	7.59519	7.675254	7.709437	7.759018	7.897891	7.857963	7.677116
173468_at	8.83714	9.255632	8.854466	9.075964	9.203839	9.208779	9.121001	9.590393	9.491681
173469_s_at	6.833646	7.215313	7.057867	7.180868	7.420065	7.463086	7.32646	7.443219	7.548237
173470_s_at	8.812349	8.922576	8.662268	8.934972	9.205634	8.961445	9.010765	9.041257	9.086593
173471_at	7.407129	8.000296	7.917873	7.954383	8.135493	8.151665	8.21437	8.316022	8.048195
173472_s_at	9.980754	9.657113	10.081639	10.236223	10.228691	10.054324	9.566336	9.590239	10.060737
173473_s_at	9.561462	9.491889	9.376689	9.46303	9.574669	9.425441	9.512445	9.701099	9.83345
173474_at	10.499464	10.2775	10.259993	10.220666	10.280293	10.186095	10.176448	10.353034	10.509708
173475_s_at	11.429186	10.74182	10.758626	10.130138	9.752505	9.783389	10.037154	9.752473	9.85983
173476_s_at	8.696928	8.86187	8.601942	8.737406	8.693989	8.692299	8.697731	8.763245	8.98294
173477_at	9.482453	9.702294	9.431621	9.484516	9.610325	9.598057	9.746766	9.809418	9.667449
173478_at	6.6149	7.025122	6.855435	6.800201	6.959734	6.940485	7.414734	7.189978	6.984716
173479_at	8.38512	8.215451	8.209449	8.259861	8.348717	8.109903	8.100055	8.239985	8.226743
173480_s_at	7.557494	7.295803	7.344189	7.330113	7.127396	7.392513	7.467676	7.343754	7.217229
173481_at	9.332549	9.461817	9.226338	9.178487	9.281167	9.194641	9.008519	9.334361	9.24833
173482_s_at	9.918228	9.676585	8.715684	9.513298	10.392914	10.141653	10.207587	10.313039	9.818681
173483_s_at	9.381524	9.511683	9.327154	9.364924	9.4423	9.420409	9.59989	9.568695	9.615412
173484_at	6.915932	6.972074	6.725416	6.691505	6.617029	6.579007	6.783138	6.845571	6.525855
173485_s_at	8.198763	8.136786	8.083793	8.077905	8.140869	8.393232	8.31142	8.458392	8.253198
173486_at	7.409242	7.746239	7.56981	7.534284	7.87379	7.993433	8.171253	8.608165	8.254937
173487_at	4.563376	4.654073	4.592385	4.610571	4.674608	4.696318	4.972635	5.104626	4.716326
173488_at	4.560074	4.512305	4.651745	4.562376	4.405407	4.575817	4.53926	4.521342	4.278354
173489_at	4.464419	4.372993	4.395049	4.422639	4.438583	4.447205	4.468113	4.423108	4.385477
173490_s_at	8.104499	7.978718	7.905652	7.939847	7.81472	7.872252	7.793763	7.812288	7.985122
173491_s_at	8.66044	8.474124	8.835135	8.547411	8.459557	8.462808	8.312799	8.27422	8.510623
173492_s_at	8.012905	7.771578	7.740778	7.824792	7.730307	7.649717	7.831649	7.889882	7.56491
173493_at	9.796244	9.6861	9.504651	9.558622	9.675973	9.684886	9.697242	9.757743	9.633151
173494_s_at	8.163727	7.775534	8.235699	7.826436	7.709112	7.558279	7.646073	7.522064	7.585105
173495_at	5.725122	5.425657	5.423968	5.355167	5.588001	5.615926	5.459319	5.958662	5.344766
173496_s_at	7.641758	7.373868	7.287957	7.199945	7.334072	7.470418	7.157892	7.331412	7.636861
173497_s_at	8.420936	8.44026	8.598538	8.486949	8.423068	8.616116	8.687027	8.557105	8.86286
173498_s_at	5.027845	4.71043	4.885506	4.824097	4.791531	4.912773	4.814791	4.851771	4.789512
173499_s_at	7.019611	7.157266	6.982914	7.238656	7.18766	7.423092	7.146978	7.350333	7.180135
173500_at	8.749838	8.57706	8.274254	8.233269	8.380611	8.10435	7.916876	8.223159	8.323466
173501_s_at	5.578345	5.701998	5.563093	5.549853	5.582529	5.654106	5.574983	5.676469	5.942483
173502_s_at	8.645565	8.820262	8.794802	8.64506	8.759424	8.642669	8.788803	8.916762	9.00322
173503_at	8.804336	8.75404	8.412338	9.418023	9.405393	9.207105	8.350429	8.735725	8.924899
173504_at	11.440422	11.383116	11.261838	11.211518	11.236261	11.24759	11.0826	11.166821	11.223204
173505_s_at	10.738395	10.378592	10.319546	10.49718	10.569587	10.374362	10.307477	10.218918	10.560861
173506_s_at	11.625471	11.330445	11.582042	11.467447	11.372864	11.356739	11.057437	11.200033	11.352993
173507_s_at	5.60037	5.351349	5.474002	5.407808	5.484836	5.340304	5.182926	5.443452	5.422442
173508_at	9.95514	9.986061	9.988635	10.194816	10.13961	10.001438	9.897359	10.424672	10.194077
173509_at	7.88951	7.776578	7.607187	7.746847	7.60804	7.689485	7.676395	7.959394	7.801691
173510_s_at	8.830709	9.225506	9.17798	9.232334	9.327179	9.464996	9.499535	9.687459	9.484201
173511_at	7.944315	7.996336	8.047091	8.24964	8.422774	8.164308	8.10961	8.614355	8.444876
173512_at	9.218446	9.403391	9.257114	9.203033	9.374302	9.362352	9.395489	9.569082	9.538732
173513_s_at	8.754827	8.898107	8.570012	8.641764	8.764896	8.952613	8.688713	9.009029	8.971653
173514_s_at	9.825652	9.588469	9.963812	9.75054	9.656967	9.64583	9.553832	9.357031	9.788646
173515_s_at	10.632604	10.228344	10.434429	10.587238	10.319097	10.374732	10.184791	10.704434	10.976907
173516_at	10.779692	10.733096	10.636101	10.72694	11.209	11.319871	11.333199	11.578426	11.116768
173517_at	8.399688	8.30831	8.341864	8.217625	8.517191	8.483016	8.76437	8.757449	8.537346
173518_s_at	8.860173	9.683585	8.842298	9.667593	10.211828	10.170274	10.064848	9.899766	10.143034
173519_at	8.32086	8.890392	8.484337	8.461961	8.625552	8.506517	8.584809	8.684554	8.788016
173520_at	5.498428	5.61435	5.499055	5.598416	5.673751	5.469925	5.511643	5.474649	5.605586
173521_at	9.309858	9.485615	9.258138	9.318442	9.424716	9.428154	9.436918	9.646221	9.484051
173522_s_at	7.975568	7.763902	7.807572	7.693754	8.003015	7.781485	7.647716	7.770414	7.918426
173523_s_at	10.849494	10.790791	10.849892	10.829415	10.78964	10.806473	10.452414	10.614785	10.662178
173524_at	12.343682	12.164765	12.18391	12.298472	12.34315	12.098324	12.186076	12.17941	12.179178
173525_at	8.951099	8.981094	8.807086	8.734637	8.811306	8.486857	8.308363	8.373387	8.859084
173526_at	5.010572	5.075022	4.971726	5.098133	4.998436	5.052484	5.076972	4.993042	4.782923
173527_at	6.657336	6.668655	6.467364	6.597214	6.361979	6.254928	6.352469	6.412679	6.281702
173528_at	8.266671	9.015485	8.302294	8.381535	9.023548	8.968015	9.33211	9.628826	9.191046
173529_at	9.874741	10.234126	9.985561	10.015122	10.072041	10.25968	10.407182	10.677365	10.473922
173530_at	7.682943	8.338407	7.94161	7.980579	8.387384	8.31763	8.456351	8.610449	8.456289
173531_at	6.698431	6.578975	6.26934	6.460804	6.400744	6.250279	6.273119	6.264727	6.225319
173532_at	9.295237	9.533183	9.067931	9.334516	9.294162	9.379107	9.141996	9.46816	9.65335
173533_at	7.385775	7.748509	7.392366	7.422301	7.664308	7.879249	7.927534	8.136126	7.777434
173534_at	5.072279	5.058572	5.116263	5.125534	5.008646	5.006457	5.18804	5.067879	4.972414
173535_s_at	10.904614	10.834476	10.911818	10.846798	10.797361	10.854566	10.546909	10.58981	10.793215
173536_s_at	9.403294	9.541033	9.392656	9.448938	9.672823	9.61063	9.458031	9.758822	9.629966
173537_at	8.250465	8.308904	7.662898	8.217199	8.207446	8.074039	8.036048	7.948176	8.523444
173538_s_at	6.98374	6.614043	6.648577	6.564868	6.310535	6.351217	6.337611	6.425744	6.427073
173539_at	7.909167	7.756257	7.848514	7.721142	7.642018	7.449931	7.58772	7.641827	7.721633
173540_at	6.180132	5.954829	5.810655	5.789644	5.69089	5.705458	5.441405	5.7311	5.674064
173541_at	8.667197	8.977965	8.697507	8.795912	8.969495	8.987271	8.85037	9.140773	9.063379
173542_at	8.878031	9.050926	8.833041	8.61682	8.789529	8.950375	8.843775	9.151022	8.957723
173543_at	8.021342	8.194747	7.823638	7.948572	7.875847	7.848293	7.820688	8.024098	8.254763
173544_at	7.754719	7.754244	7.497196	7.564229	7.645992	7.287055	7.179414	7.149552	7.584929
173545_at	4.652717	4.617171	4.576146	4.557166	4.65655	4.645498	4.506208	4.721344	4.631129
173546_s_at	10.981988	11.165668	11.235389	11.147742	11.231317	10.96646	11.063333	11.047136	11.223166
173547_s_at	8.365156	8.618908	8.476051	8.45103	8.63246	8.844331	8.818744	9.145274	8.826498
173548_s_at	9.501693	9.898102	9.683651	9.729806	9.817203	9.872426	9.817927	10.071313	9.978612
173549_s_at	6.358146	6.362199	6.31689	6.320768	6.427953	6.360022	6.408922	6.211872	6.31407
173550_at	10.34367	10.2022	10.602921	10.047993	9.398519	9.623377	9.700083	9.046607	8.542316
173551_at	7.007058	6.609076	6.517477	6.4467	6.354746	6.33655	6.339862	6.503606	6.488825
173552_s_at	8.634466	8.594896	8.628541	8.465433	8.509545	8.525433	8.409188	8.493106	8.769689
173553_s_at	4.806205	4.755748	4.84718	4.698266	4.667096	4.762167	4.906827	4.789235	4.615553
173554_at	9.572152	9.635658	9.522286	9.61504	9.665759	9.403635	9.400224	9.477942	9.607839
173555_at	9.686212	9.944564	9.77031	9.794635	9.832895	9.672857	9.664527	9.891791	9.9997
173556_s_at	10.642163	10.682092	10.853241	10.640617	10.380858	10.384353	10.120638	9.711359	10.590906
173557_s_at	5.508643	5.350335	5.53471	5.325841	5.381246	5.550277	5.491948	5.426484	5.45012
173558_at	6.960853	6.821564	6.628015	6.638597	6.525926	6.551676	6.408951	6.274154	6.617603
173559_at	6.620302	6.650315	6.577256	6.664601	6.50271	6.449895	6.715426	6.700953	6.458829
173560_s_at	8.610141	8.283118	8.31716	8.244119	8.274281	8.429484	8.128911	8.139034	8.407602
173561_s_at	9.996179	9.418968	9.658994	9.511769	9.255641	9.183938	9.336261	8.731762	9.516304
173562_s_at	8.488021	9.056062	8.758369	9.271581	8.94338	8.833868	8.617534	8.727874	9.407045
173563_s_at	10.18966	9.940367	9.938334	10.053529	10.063456	9.83226	9.445903	9.607365	9.954278
173564_at	6.811505	6.686962	6.660257	6.624628	6.665105	6.804598	6.879762	7.35124	6.416548
173565_s_at	9.24643	9.581307	9.508315	9.329431	9.636142	9.628938	9.776401	9.771917	9.748616
173566_at	9.653766	9.626511	9.625557	9.719477	9.599832	9.460899	9.344143	9.351794	9.715471
173567_s_at	10.557706	11.075061	11.102725	11.042542	10.731399	10.457861	10.093214	9.34089	10.932327
173568_at	4.769741	5.144178	4.869776	5.021853	5.196478	5.047437	5.09315	5.194587	5.147008
173569_at	7.372424	8.233598	7.669627	7.897811	8.227238	8.145164	8.040683	8.06195	8.363371
173570_s_at	5.386383	5.542587	5.190556	5.012405	4.887255	4.820199	4.844607	4.9085	5.126779
173571_s_at	4.988767	5.425738	5.428214	5.416397	5.423099	5.367242	5.061543	5.190914	5.645071
173572_s_at	6.547432	6.725569	6.408218	6.653838	6.310274	6.47665	6.71576	6.490143	6.244826
173573_s_at	6.158308	6.271426	6.143929	6.204297	6.438631	6.140263	6.267643	6.136972	6.11093
173574_at	7.347128	7.590779	7.220414	7.53395	7.655706	7.636362	7.504633	8.01621	7.83943
173575_s_at	5.503257	5.612788	5.650216	5.475935	5.562681	5.57207	5.928213	5.707623	5.183077
173576_at	11.803544	11.627528	10.65016	11.656571	11.935576	11.693209	11.745744	11.461497	11.674585
173577_at	8.046112	8.321479	7.700041	8.008826	8.162393	8.280275	8.221759	8.747785	8.464651
173578_s_at	9.26629	8.905269	8.860006	8.682739	8.588766	8.374842	8.245127	8.507291	8.680947
173579_s_at	11.015683	10.762845	11.084614	10.841626	9.642268	9.324245	9.073647	8.605123	10.248392
173580_s_at	7.310931	7.075588	7.044223	7.02476	7.158868	7.019339	6.92946	6.90418	7.270502
173581_s_at	9.168462	8.898347	9.017379	8.834293	8.926624	8.935956	8.823843	8.877538	9.102925
173582_at	5.594729	5.464805	5.206194	5.288612	5.287836	5.313972	5.247573	5.2306	5.400187
173583_s_at	8.582975	8.103459	7.940038	8.17487	8.217595	7.978974	7.829534	7.68872	7.995962
173584_s_at	7.359651	7.532456	7.487316	7.424652	7.392966	7.350424	7.431561	7.323981	7.275522
173585_at	8.515319	8.941852	8.608078	8.686968	8.919792	8.860967	8.93531	9.251222	9.090298
173586_s_at	9.081382	8.958298	8.879058	9.050667	9.351152	9.326544	9.268523	9.352402	9.437205
173587_s_at	5.425438	5.280614	5.378163	5.2059	5.261479	5.069861	5.433894	5.230068	5.143873
173588_s_at	7.159024	8.039239	7.619642	7.886289	8.17394	8.482233	8.32083	8.41296	8.199686
173589_at	5.184151	5.371828	5.142085	5.037169	4.99432	5.069731	5.053177	5.106387	4.880432
173590_at	9.593116	9.590871	9.596377	9.550153	9.704842	9.764581	9.763068	9.79072	9.735394
173591_at	10.410507	10.660103	10.334559	10.466	10.741567	10.775859	10.848258	11.260611	10.910644
173592_s_at	9.316375	9.337394	8.856237	9.200158	9.370976	9.361181	9.530401	9.753443	9.438925
173593_at	6.843301	6.812353	6.472394	6.498761	6.642152	6.441245	6.546034	6.648852	6.740852
173594_at	6.956201	6.807265	6.520702	6.29025	6.512543	6.359992	6.584436	6.775863	6.720882
173595_s_at	5.031484	4.906889	4.955155	4.827631	4.919761	4.767813	4.86337	4.953391	4.924095
173596_at	9.55824	9.633445	9.379939	9.361425	9.470899	9.40185	9.58615	9.796548	9.521168
173597_s_at	6.613728	6.48898	6.209509	6.441495	6.337298	6.597311	6.496003	6.482504	6.441974
173598_s_at	4.721904	4.557683	4.503872	4.686836	4.652547	4.650387	4.647175	4.516894	4.67386
173599_s_at	8.504086	9.049982	8.732809	9.080002	8.690366	8.701301	8.926552	8.968002	9.124231
173600_s_at	7.182738	7.054866	6.607957	6.815508	6.812892	6.82954	6.733399	6.850728	6.762952
173601_s_at	5.704028	5.807138	5.584749	5.648239	5.634959	5.61197	5.816875	5.541885	5.685893
173602_at	6.480774	6.542825	6.489428	6.40918	6.442511	6.401407	6.398705	6.607583	6.595855
173603_at	8.745121	9.166028	8.925496	8.911691	8.903086	9.064243	8.927421	9.110441	9.186556
173604_at	6.897148	6.391575	6.250497	6.393363	6.483341	6.411919	6.201645	6.383555	6.45693
173605_s_at	8.119298	7.824475	7.639804	7.797217	7.865864	7.857169	7.875475	7.805217	7.803359
173606_s_at	12.407192	12.296358	12.459662	12.357983	12.319508	12.268747	12.289237	12.391686	12.424892
173607_s_at	8.133543	8.053366	7.953883	8.090935	8.114092	8.073612	8.186619	7.739934	8.004725
173608_s_at	11.893328	11.67692	11.756275	11.581697	11.498288	11.521965	11.388798	11.466282	11.477071
173609_at	10.721718	10.628367	10.320378	10.170882	9.971513	9.999451	9.901915	9.645704	9.833285
173610_at	11.450243	11.529563	11.418539	11.453832	11.436027	11.330999	11.54058	11.544609	11.547034
173611_s_at	6.616465	10.343913	8.482846	10.569032	11.183017	10.79152	10.982744	10.724497	10.797829
173612_s_at	8.796886	8.904717	9.274757	9.085282	8.932125	8.935112	8.661392	8.703542	9.134872
173613_s_at	10.279278	10.188266	9.742588	10.062172	10.204178	9.822062	9.985837	9.8692	9.908811
173614_at	7.112454	7.284451	6.685735	6.95939	7.427893	7.405244	7.117046	7.172894	7.322448
173615_s_at	6.17908	6.189577	6.172601	6.344809	6.001105	6.061314	6.077219	6.19793	6.012658
173616_at	7.221681	7.032346	6.828054	6.77826	6.877183	6.710747	6.6635	6.91869	6.731696
173617_at	5.104581	5.013245	4.855713	4.974237	5.105621	4.920116	4.845469	4.800616	5.069633
173618_s_at	8.128428	8.113394	8.046832	8.138945	8.075405	8.042405	8.102147	8.20967	8.220102
173619_s_at	7.357538	7.181852	7.157503	7.290644	7.275632	7.176237	7.105531	7.192296	7.114502
173620_s_at	5.627376	5.46252	5.571356	5.581444	5.421693	5.618884	5.433449	5.542284	5.497661
173621_s_at	5.69428	5.896396	5.948033	6.011667	5.815853	5.764046	6.017755	5.916398	5.713188
173622_s_at	7.836447	7.98377	7.923859	7.655295	7.661672	7.630843	7.410967	7.683158	7.879056
173623_s_at	7.41779	7.18877	7.043852	6.908888	6.966151	6.95788	6.775157	6.974367	6.976556
173624_at	10.233379	10.063457	9.961785	10.078073	10.061353	10.002035	10.114701	10.198836	10.138298
173625_s_at	6.558905	6.063178	6.262291	5.953265	5.852996	5.857404	5.781303	5.901955	6.027224
173626_s_at	10.499621	10.32787	10.77764	10.72422	10.631476	10.742699	10.501489	10.625038	10.741566
173627_at	9.338541	9.631161	9.447119	9.748022	9.835739	9.34016	9.099873	9.13286	9.707259
173628_at	8.221694	8.223981	8.011952	8.050607	8.215172	8.159994	8.306484	8.471011	8.22701
173629_at	8.466621	8.632754	8.315822	8.613303	8.819791	8.492721	8.509732	8.869606	8.810369
173630_s_at	7.140247	7.253247	7.123951	7.135681	7.251222	7.308581	7.234731	7.495198	7.34749
173631_at	8.868422	8.996023	8.772219	8.925115	9.103391	8.978001	8.67128	9.285414	9.235493
173632_s_at	8.938298	12.023993	9.429006	11.615465	12.780728	12.988225	13.136517	13.55283	12.449861
173633_at	7.130992	7.234468	6.890234	7.161109	7.270739	7.11626	6.720198	7.283236	7.492207
173634_at	9.407791	9.144802	9.197696	8.978065	8.93092	8.99483	9.012582	9.283064	8.992216
173635_at	9.266019	8.506122	8.465976	7.815957	6.261083	5.910784	5.876961	6.200718	7.225957
173636_at	7.465264	7.401305	7.123478	7.315897	7.288486	7.381265	7.433472	7.35076	7.187887
173637_s_at	8.795063	8.914894	8.804593	8.361635	8.256831	8.281438	8.163098	8.280196	8.499756
173638_s_at	7.992267	8.137643	7.906924	7.987257	8.257221	8.6346	8.531259	8.637793	8.506499
173639_at	10.60095	10.338261	9.990319	10.263755	10.557288	10.162939	10.230633	10.019552	10.222717
173640_at	11.249274	10.93454	11.021282	10.923577	10.562435	10.355746	9.920557	10.412959	10.780995
173641_at	9.746575	9.671585	8.244991	9.471274	9.896657	9.437337	9.345824	9.316811	9.633686
173642_at	8.342797	8.149672	8.245463	8.148616	8.153456	8.285896	8.380402	8.260954	7.960256
173643_at	8.171461	8.433095	8.166473	8.280333	8.284784	8.24368	8.459772	8.311506	7.999974
173644_at	10.350937	9.619145	9.945244	9.378071	9.276216	9.579341	9.50425	9.964129	9.472251
173645_s_at	10.019554	9.989969	10.07633	10.011963	10.050196	9.924307	9.869508	9.933601	10.163167
173646_at	7.284267	7.008879	6.855047	6.7187	6.708377	6.779372	6.52826	6.819414	6.713424
173647_s_at	8.083059	8.806014	7.749599	8.36501	9.467982	10.713705	10.418628	11.565494	9.451932
173648_s_at	8.41101	8.443164	8.395401	8.361209	8.263334	8.187653	8.201523	8.275014	8.47127
173649_at	8.385787	8.292714	8.2674	7.970666	7.961795	8.02398	8.229131	8.151065	7.950212
173650_s_at	10.419565	12.826052	12.438946	12.864887	12.879915	12.657012	12.790997	12.242762	12.815696
173651_at	8.20531	8.311425	8.220958	8.239202	8.414467	8.367678	8.527645	8.519799	8.35268
173652_at	8.061191	8.01066	7.861164	7.903776	7.999087	8.019973	8.086891	8.538285	8.262892
173653_at	10.624314	10.813427	10.598564	10.751608	10.830864	10.556667	10.81326	10.682074	10.752395
173654_at	10.574661	10.679785	10.615991	10.772103	10.475679	9.95289	9.796707	9.038778	10.561305
173655_s_at	11.054488	11.333416	11.238396	11.342891	11.326036	11.301014	11.307527	11.318594	11.425818
173656_at	12.070115	12.048917	11.877434	11.974608	12.007885	11.925366	11.774389	11.875921	11.8003
173657_s_at	7.751786	10.308577	8.371458	10.062151	10.978875	11.456763	11.456869	12.054492	10.954657
173658_at	7.213804	7.35474	7.254307	7.202856	7.507643	7.401967	7.461204	7.448762	7.24619
173659_s_at	6.612859	6.680083	6.982836	6.495432	6.456577	6.526137	6.593435	6.601475	6.330463
173660_at	8.008596	7.746393	7.542591	7.379025	7.511621	7.382952	7.101534	7.624135	7.430922
173661_s_at	8.439078	8.54085	8.28096	8.530333	8.79627	8.552897	8.680699	8.345798	8.404157
173662_at	8.638012	8.762774	8.690101	8.736031	8.864269	8.805497	8.757989	8.944868	8.861229
173663_at	7.159617	7.654936	7.495029	7.417078	7.5996	7.633978	7.706491	7.980112	7.686904
173664_at	6.616694	7.189501	6.315576	7.199242	7.478667	6.995178	6.805235	6.260209	7.118073
173665_at	12.259751	12.279805	12.259153	12.220026	12.270715	12.121131	12.305735	12.177959	12.307878
173666_at	8.49951	8.306555	8.390678	8.324077	8.201002	8.056147	8.186756	8.178086	8.08364
173667_at	8.472792	8.197425	8.154804	8.360246	8.366072	7.928914	8.003602	8.086803	8.345894
173668_s_at	6.887756	6.503002	6.660055	6.705512	6.812548	6.499321	6.417502	6.176214	6.832
173669_s_at	5.849779	5.439567	5.548499	5.551498	5.459025	5.518159	5.260964	5.420788	5.597185
173670_s_at	9.055667	9.223458	9.181234	9.160274	9.159115	9.263054	9.096376	9.330328	9.332998
173671_at	10.089491	10.000907	9.814326	9.833397	9.821073	9.800924	9.774298	9.95124	9.852887
173672_s_at	8.130624	8.577527	8.206141	8.167626	8.554737	8.534054	8.491204	8.541636	8.391779
173673_s_at	8.85498	8.965053	8.882681	9.083179	8.940548	8.703328	8.628553	8.526185	8.922187
173674_at	5.539193	5.768161	5.366137	5.844164	6.248252	5.976386	5.777491	5.778622	5.857749
173675_at	9.140758	9.578823	9.432448	9.354753	9.575287	9.461459	9.554537	9.690848	9.896828
173676_s_at	11.423567	10.833794	11.158354	11.356159	11.238955	11.344392	10.813853	11.063995	11.088455
173677_at	10.1581	10.006103	10.03636	10.028809	10.019694	9.827098	10.237541	10.040269	10.157048
173678_s_at	8.838339	8.615455	8.599476	8.661934	8.69977	8.656615	8.875932	8.529468	8.905753
173679_s_at	10.569703	10.399419	10.563656	10.461588	10.486049	10.487151	10.459304	10.59898	10.489329
173680_at	9.642428	9.212884	8.68242	9.090915	8.996975	9.05489	8.802918	8.84627	8.839184
173681_s_at	5.105673	5.08595	4.946332	5.141144	5.162837	5.092107	5.034759	5.294833	5.370768
173682_at	9.528691	9.663742	9.617167	9.476729	9.679947	9.76868	9.823967	10.052949	9.726215
173683_s_at	8.235087	8.415418	8.407589	8.447195	8.609571	8.506856	8.723338	8.765869	8.59491
173684_s_at	9.516408	9.556066	9.508156	9.217742	9.501471	9.703758	9.680002	10.086552	9.727814
173685_s_at	7.005252	6.782212	6.652935	6.763958	6.76087	6.733754	6.536695	6.624202	6.723433
173686_s_at	8.344419	8.035963	8.117468	8.174301	7.975259	7.890219	8.058694	7.798043	7.863893
173687_s_at	7.58268	7.353948	7.622598	7.317564	7.286434	7.19841	7.383118	7.378451	7.253502
173688_s_at	5.70789	5.60769	5.65831	5.860632	6.014196	5.989161	5.827418	6.045829	5.844658
173689_s_at	6.725801	6.924684	6.860392	7.0111	6.972898	6.85882	6.796276	6.803937	7.232283
173690_at	8.578149	8.922851	8.852756	8.656465	8.832364	8.822392	8.815821	9.196474	9.014873
173691_s_at	7.70183	7.250934	7.468624	7.174487	7.602293	7.564733	7.575372	7.867445	7.395321
173692_at	10.273069	10.202635	10.106102	10.201047	10.325675	10.030968	9.971063	10.012903	10.150273
173693_at	6.978186	6.906721	6.829823	6.747308	6.626103	6.411428	6.713173	6.455721	6.566027
173694_s_at	8.193424	8.360319	8.329291	8.239583	8.694391	8.399357	8.513175	8.533066	8.45201
173695_s_at	7.25828	7.254174	6.965229	7.235746	7.0507	6.892924	7.118544	6.914915	6.939044
173696_at	9.068524	9.204375	8.91229	9.132967	9.224442	9.100157	8.930697	9.229163	9.362815
173697_s_at	7.159874	7.40838	7.36658	7.069734	7.606496	7.538702	7.79852	7.732152	7.611312
173698_s_at	8.54512	8.386669	8.262358	8.400332	8.336423	8.15269	8.254242	8.038952	8.452942
173699_s_at	8.548265	8.566565	8.478263	8.512413	8.491285	8.497526	8.640545	8.718789	8.558236
173700_at	5.661492	5.56849	5.569824	5.80754	5.689042	5.781997	5.763209	5.684958	5.372046
173701_s_at	6.40148	6.432743	6.505208	6.553728	6.591161	6.576121	6.514659	6.433446	6.143266
173702_at	10.729846	10.837269	10.68495	10.868474	10.776884	10.544926	10.531842	10.614577	10.778215
173703_s_at	8.792951	8.356701	8.709102	8.596657	8.48794	8.444226	8.411226	8.399058	8.58857
173704_s_at	6.942812	6.607821	6.578376	6.817194	6.409329	6.415162	6.475329	6.523001	6.446729
173705_s_at	7.193974	6.819623	7.492494	6.687057	6.755061	6.600765	6.602531	6.811572	6.728095
173706_at	4.808975	4.858506	4.630584	4.766078	4.776058	4.650136	4.736839	4.709778	4.802135
173707_at	7.918435	8.282332	7.718785	8.00962	8.350789	7.5922	7.800268	7.602323	8.259151
173708_s_at	8.706625	8.887412	8.87111	8.935362	8.925503	8.647005	8.626946	8.454683	9.018258
173709_at	6.733925	6.867247	6.774407	6.8691	6.855243	6.923437	7.221447	7.322762	7.021279
173710_at	7.443438	7.757192	7.637834	7.545261	7.844903	7.884044	8.153637	8.442456	8.25165
173711_s_at	7.349715	7.332327	7.30455	7.284865	7.162623	7.293781	7.364946	7.26216	6.946125
173712_s_at	7.506675	7.805967	7.53943	7.417326	7.762709	7.749183	7.936812	8.000682	8.022026
173713_at	6.319801	6.443456	6.332331	6.318264	6.126833	6.441314	6.333765	6.587109	6.381534
173714_at	8.077171	8.21714	7.944831	7.909363	8.211428	8.037412	8.398777	8.44821	8.506367
173715_s_at	9.23224	9.43539	9.156929	9.142542	9.215121	9.248912	9.140503	9.427499	9.414177
173716_at	8.731794	9.149685	8.655773	8.861742	9.128436	9.069553	9.241425	9.643385	9.475155
173717_s_at	9.001781	8.984543	8.941178	8.92029	9.001348	9.07816	9.124259	9.452408	9.373181
173718_s_at	7.912715	7.342196	7.299113	7.199156	7.115113	7.269481	7.061534	7.268203	7.229144
[truncated: 20,626 more rows]
